# Supplementary material for: rac-(4R,17S,18R,26R)-Ethyl 4′-methoxy­carbonyl-5′′-(4-methoxy­phen­yl)-1′-methyl-2,3′′-dioxo-2′′,3′′-dihydro­indoline-3-spiro-2′-pyrrolidine-3′-spiro-2′′-thia­zolo[3,2-a]pyrimidine-6′′-carboxyl­ate
Source: Acta Crystallogr Sect E Struct Rep Online. 2009 Jan 28;65(Pt 2):o398. doi: 10.1107/S160053680900261X (PMC2968168; doi:10.1107/S160053680900261X)
Supplement: Supplementary file 1 [file e-65-0o398-sup1.cif]

##############################################################################
###                                                                        ###
###        Electronic paper (Acta Crystallographica Section E)             ###
###                                                                        ###
##############################################################################
#                                                                            #
# This CIF contains the data in a paper accepted for publication in Acta     #
# Crystallographica Section E. It conforms to the requirements of Notes      #
# for Authors for Section E, and has been peer reviewed under the auspices   #
# of the IUCr Commission on Journals.                                        #
#                                                                            #
# Full details of the Crystallographic Information File format               #
# are given in the paper "The Crystallographic Information File (CIF):       #
# a New Standard Archive File for Crystallography" by S. R. Hall, F. H.      #
# Allen and I. D. Brown [Acta Cryst. (1991), A47, 655-685].                  #
#                                                                            #
# The current version of the core CIF dictionary is obtainable from          #
# ftp://ftp.iucr.org/pub/cif_core.dic. The current version number is 2.4.    #
#                                                                            #
# Software is freely available for graphical display of the structure(s) in  #
# this CIF.  For information consult the CIF home page http://www.iucr.org/  #
# cif/home.html                                                              #
#                                                                            #
# This file may be used for bona fide research purposes within the           #
# scientific community so long as proper attribution is given to the journal # 
# article from which it was obtained.                                        #
#                                                                            #
##############################################################################
                                             
data_I
_audit_creation_method     SHELXL-97
_chemical_name_systematic
;
<i>rac</i>-(4<i>R</i>,17<i>S</i>,18<i>R</i>,26<i>R</i>)-Ethyl
4'-methoxycarbonyl-5''-(4-methoxyphenyl)-1'-methyl-2,3''-dioxo-2'',3''-
dihydroindoline-3-spiro-2'-pyrrolidine-3'-spiro-2''-thiazolo[3,2-a]pyrimidine-
6''-carboxylate
;
_chemical_name_common     ?
_chemical_formula_moiety     'C30 H30 N4 O7 S'
_chemical_formula_sum     'C30 H30 N4 O7 S'
_chemical_formula_iupac     'C30 H30 N4 O7 S'
_chemical_formula_weight     590.64
_chemical_melting_point     ?
_symmetry_cell_setting     Triclinic
_symmetry_space_group_name_H-M     'P -1'
_symmetry_space_group_name_Hall     '-P 1'
loop_
    _symmetry_equiv_pos_as_xyz
    'x, y, z'
    '-x, -y, -z'
_cell_length_a     9.944(2)
_cell_length_b     11.389(2)
_cell_length_c     13.417(3)
_cell_angle_alpha     98.06(3)
_cell_angle_beta     107.36(3)
_cell_angle_gamma     101.00(3)
_cell_volume     1391.8(6)
_cell_formula_units_Z     2
_cell_measurement_reflns_used     4258
_cell_measurement_theta_min     1.824
_cell_measurement_theta_max     27.880
_cell_measurement_temperature     113(2)
_exptl_crystal_description     block
_exptl_crystal_colour     colourless
_exptl_crystal_size_max     0.20
_exptl_crystal_size_mid     0.18
_exptl_crystal_size_min     0.08
_exptl_crystal_density_diffrn     1.409
_exptl_crystal_density_meas     ?
_exptl_crystal_density_method     'not measured'
_exptl_crystal_F_000     620
_exptl_absorpt_coefficient_mu     0.173
_exptl_absorpt_correction_type     multi-scan
_exptl_absorpt_process_details     '(CrystalClear; Rigaku, 2001)'
_exptl_absorpt_correction_T_min     0.956
_exptl_absorpt_correction_T_max     0.977
_exptl_special_details
;
;
_diffrn_ambient_temperature     113(2)
_diffrn_radiation_type     MoK\a
_diffrn_radiation_wavelength     0.71073
_diffrn_radiation_source     'rotating anode'
_diffrn_radiation_monochromator     confocal
_diffrn_measurement_device_type     'Rigaku Saturn'
_diffrn_measurement_method     \w
_diffrn_detector_area_resol_mean     ?
_diffrn_reflns_number     10220
_diffrn_reflns_av_R_equivalents     0.0285
_diffrn_reflns_av_sigmaI/netI     0.0448
_diffrn_reflns_theta_min     1.86
_diffrn_reflns_theta_max     25.02
_diffrn_reflns_theta_full     25.02
_diffrn_measured_fraction_theta_max     0.991
_diffrn_measured_fraction_theta_full     0.991
_diffrn_reflns_limit_h_min     -11
_diffrn_reflns_limit_h_max     11
_diffrn_reflns_limit_k_min     -13
_diffrn_reflns_limit_k_max     10
_diffrn_reflns_limit_l_min     -15
_diffrn_reflns_limit_l_max     15
_diffrn_standards_number     0
_diffrn_standards_interval_count     0
_diffrn_standards_interval_time     0
_diffrn_standards_decay_%     0
_refine_special_details
;
Refinement of <i>F</i>^2^ against ALL reflections. The weighted <i>R</i>-factor
<i>wR</i> and goodness of fit <i>S</i> are based on <i>F</i>^2^, conventional
<i>R</i>-factors <i>R</i> are based on <i>F</i>, with <i>F</i> set to zero for
negative <i>F</i>^2^. The threshold expression of <i>F</i>^2^ >
\s(<i>F</i>^2^) is used only for calculating <i>R</i>-factors(gt) <i>etc</i>.
and is not relevant to the choice of reflections for refinement.
<i>R</i>-factors based on <i>F</i>^2^ are statistically about twice as large
as those based on <i>F</i>, and <i>R</i>- factors based on ALL data will be
even larger.
;
_reflns_number_total     4881
_reflns_number_gt     3700
_reflns_threshold_expression     I>2\s(I)
_refine_ls_structure_factor_coef     Fsqd
_refine_ls_matrix_type     full
_refine_ls_R_factor_all     0.0461
_refine_ls_R_factor_gt     0.0346
_refine_ls_wR_factor_gt     0.0932
_refine_ls_wR_factor_ref     0.0979
_refine_ls_goodness_of_fit_ref     1.060
_refine_ls_restrained_S_all     1.060
_refine_ls_number_reflns     4881
_refine_ls_number_parameters     384
_refine_ls_number_restraints     0
_refine_ls_hydrogen_treatment     constr
_refine_ls_weighting_scheme     calc
_refine_ls_weighting_details
                 'calc w=1/[\s^2^(Fo^2^)+(0.0589P)^2^] where P=(Fo^2^+2Fc^2^)/3'
_atom_sites_solution_hydrogens     geom
_atom_sites_solution_primary     direct
_atom_sites_solution_secondary     difmap
_refine_ls_shift/su_max     0.000
_refine_ls_shift/su_mean     0.000
_refine_diff_density_max     0.280
_refine_diff_density_min     -0.219
_refine_ls_extinction_method     none
_refine_ls_extinction_coef     ?
loop_
    _atom_type_symbol
    _atom_type_description
    _atom_type_scat_dispersion_real
    _atom_type_scat_dispersion_imag
    _atom_type_scat_source
    'C' 'C' 0.0033 0.0016
                         'International Tables Vol C Tables 4.2.6.8 and 6.1.1.4'
    'H' 'H' 0.0000 0.0000
                         'International Tables Vol C Tables 4.2.6.8 and 6.1.1.4'
    'N' 'N' 0.0061 0.0033
                         'International Tables Vol C Tables 4.2.6.8 and 6.1.1.4'
    'O' 'O' 0.0106 0.0060
                         'International Tables Vol C Tables 4.2.6.8 and 6.1.1.4'
    'S' 'S' 0.1246 0.1234
                         'International Tables Vol C Tables 4.2.6.8 and 6.1.1.4'
_computing_data_collection     'CrystalClear (Rigaku, 2001)'
_computing_cell_refinement     'CrystalClear (Rigaku, 2001)'
_computing_data_reduction     'CrystalClear (Rigaku, 2001)'
_computing_structure_solution     'SHELXS97 (Sheldrick, 2008)'
_computing_structure_refinement     'SHELXL97 (Sheldrick, 2008)'
_computing_molecular_graphics
                             'SHELXTL (Sheldrick, 2008) and PLATON (Spek, 2003)'
_computing_publication_material     'SHELXTL (Sheldrick, 2008)'
loop_
    _atom_site_type_symbol
    _atom_site_label
    _atom_site_fract_x
    _atom_site_fract_y
    _atom_site_fract_z
    _atom_site_U_iso_or_equiv
    _atom_site_adp_type
    _atom_site_calc_flag
    _atom_site_refinement_flags
    _atom_site_occupancy
    _atom_site_disorder_assembly
    _atom_site_disorder_group
    S S1 0.04156(5) 0.35302(4) 0.42322(3) 0.02231(13) Uani d . 1 . .
    O O1 0.32486(14) -0.13252(12) 0.32935(11) 0.0354(3) Uani d . 1 . .
    O O2 0.26663(13) -0.05624(11) 0.18117(10) 0.0281(3) Uani d . 1 . .
    O O3 -0.42217(12) -0.30677(11) 0.05644(10) 0.0316(3) Uani d . 1 . .
    O O4 -0.02319(12) 0.24227(10) 0.12268(9) 0.0236(3) Uani d . 1 . .
    O O5 -0.11369(12) 0.48453(10) 0.08582(8) 0.0218(3) Uani d . 1 . .
    O O6 -0.27264(14) 0.17208(12) 0.27772(13) 0.0429(4) Uani d . 1 . .
    O O7 -0.39268(13) 0.31585(11) 0.30007(10) 0.0328(3) Uani d . 1 . .
    N N1 0.16597(15) 0.16869(13) 0.46129(11) 0.0241(3) Uani d . 1 . .
    N N2 0.07144(14) 0.18849(12) 0.28126(10) 0.0174(3) Uani d . 1 . .
    N N3 0.13510(14) 0.52812(12) 0.12989(11) 0.0208(3) Uani d . 1 . .
    H H3 0.1406 0.5309 0.0674 0.025 Uiso calc R 1 . .
    N N4 -0.02410(14) 0.56993(12) 0.32782(10) 0.0182(3) Uani d . 1 . .
    C C1 0.3131(2) 0.02959(19) 0.51724(15) 0.0344(5) Uani d . 1 . .
    H H1A 0.3593 -0.0288 0.4913 0.052 Uiso calc R 1 . .
    H H1B 0.2512 -0.0083 0.5526 0.052 Uiso calc R 1 . .
    H H1C 0.3858 0.0978 0.5667 0.052 Uiso calc R 1 . .
    C C2 0.22450(18) 0.07314(16) 0.42587(14) 0.0229(4) Uani d . 1 . .
    C C3 0.20286(17) 0.03199(15) 0.32123(14) 0.0213(4) Uani d . 1 . .
    C C4 0.09652(17) 0.07312(14) 0.23379(13) 0.0189(4) Uani d . 1 . .
    H H4 0.1403 0.0886 0.1790 0.023 Uiso calc R 1 . .
    C C5 0.10029(17) 0.22161(15) 0.39038(13) 0.0199(4) Uani d . 1 . .
    C C6 0.27164(17) -0.06142(16) 0.28186(15) 0.0239(4) Uani d . 1 . .
    C C7 0.3202(2) -0.14574(17) 0.12533(16) 0.0364(5) Uani d . 1 . .
    H H7A 0.2439 -0.2201 0.0913 0.044 Uiso calc R 1 . .
    H H7B 0.4011 -0.1660 0.1752 0.044 Uiso calc R 1 . .
    C C8 0.3682(2) -0.09030(19) 0.04354(17) 0.0391(5) Uani d . 1 . .
    H H8A 0.2880 -0.0685 -0.0041 0.059 Uiso calc R 1 . .
    H H8B 0.4014 -0.1483 0.0037 0.059 Uiso calc R 1 . .
    H H8C 0.4459 -0.0184 0.0783 0.059 Uiso calc R 1 . .
    C C9 -0.04382(17) -0.02596(14) 0.18261(13) 0.0181(4) Uani d . 1 . .
    C C10 -0.07297(18) -0.10076(15) 0.08378(13) 0.0212(4) Uani d . 1 . .
    H H10 -0.0079 -0.0867 0.0468 0.025 Uiso calc R 1 . .
    C C11 -0.19697(18) -0.19597(15) 0.03911(14) 0.0250(4) Uani d . 1 . .
    H H11 -0.2141 -0.2460 -0.0267 0.030 Uiso calc R 1 . .
    C C12 -0.29533(17) -0.21597(15) 0.09342(14) 0.0232(4) Uani d . 1 . .
    C C13 -0.26702(18) -0.14307(16) 0.19270(14) 0.0248(4) Uani d . 1 . .
    H H13 -0.3321 -0.1574 0.2297 0.030 Uiso calc R 1 . .
    C C14 -0.14238(17) -0.04920(15) 0.23686(13) 0.0216(4) Uani d . 1 . .
    H H14 -0.1240 -0.0009 0.3037 0.026 Uiso calc R 1 . .
    C C15 -0.4605(2) -0.3746(2) -0.04918(17) 0.0525(6) Uani d . 1 . .
    H H15A -0.4643 -0.3196 -0.0975 0.079 Uiso calc R 1 . .
    H H15B -0.5540 -0.4305 -0.0685 0.079 Uiso calc R 1 . .
    H H15C -0.3891 -0.4195 -0.0531 0.079 Uiso calc R 1 . .
    C C16 0.00520(17) 0.26045(14) 0.21851(13) 0.0182(4) Uani d . 1 . .
    C C17 -0.02451(17) 0.36688(15) 0.28420(12) 0.0179(4) Uani d . 1 . .
    C C18 0.04721(17) 0.49640(14) 0.27189(12) 0.0177(4) Uani d . 1 . .
    C C19 0.21177(17) 0.53663(14) 0.31052(13) 0.0190(4) Uani d . 1 . .
    C C20 0.31437(18) 0.56616(16) 0.41158(14) 0.0244(4) Uani d . 1 . .
    H H20 0.2864 0.5586 0.4711 0.029 Uiso calc R 1 . .
    C C21 0.46058(18) 0.60752(16) 0.42303(15) 0.0275(4) Uani d . 1 . .
    H H21 0.5304 0.6264 0.4907 0.033 Uiso calc R 1 . .
    C C22 0.50340(18) 0.62089(16) 0.33501(15) 0.0262(4) Uani d . 1 . .
    H H22 0.6016 0.6480 0.3443 0.031 Uiso calc R 1 . .
    C C23 0.40141(17) 0.59426(15) 0.23323(14) 0.0227(4) Uani d . 1 . .
    H H23 0.4291 0.6039 0.1739 0.027 Uiso calc R 1 . .
    C C24 0.25706(17) 0.55281(14) 0.22340(13) 0.0194(4) Uani d . 1 . .
    C C25 0.00866(18) 0.49965(14) 0.14971(13) 0.0187(4) Uani d . 1 . .
    C C26 -0.18551(17) 0.37201(15) 0.25039(13) 0.0197(4) Uani d . 1 . .
    H H26 -0.2205 0.3585 0.1723 0.024 Uiso calc R 1 . .
    C C27 -0.17881(17) 0.50704(15) 0.29251(13) 0.0208(4) Uani d . 1 . .
    H H27A -0.2352 0.5409 0.2364 0.025 Uiso calc R 1 . .
    H H27B -0.2161 0.5145 0.3516 0.025 Uiso calc R 1 . .
    C C28 0.00420(19) 0.69933(15) 0.32462(14) 0.0244(4) Uani d . 1 . .
    H H28A 0.1071 0.7349 0.3524 0.037 Uiso calc R 1 . .
    H H28B -0.0424 0.7401 0.3672 0.037 Uiso calc R 1 . .
    H H28C -0.0334 0.7083 0.2522 0.037 Uiso calc R 1 . .
    C C29 -0.28448(18) 0.27477(16) 0.27959(14) 0.0257(4) Uani d . 1 . .
    C C30 -0.5040(2) 0.22464(19) 0.31518(18) 0.0452(6) Uani d . 1 . .
    H H30A -0.5414 0.1575 0.2545 0.068 Uiso calc R 1 . .
    H H30B -0.5813 0.2604 0.3225 0.068 Uiso calc R 1 . .
    H H30C -0.4628 0.1956 0.3785 0.068 Uiso calc R 1 . .
loop_
    _atom_site_aniso_label
    _atom_site_aniso_U_11
    _atom_site_aniso_U_22
    _atom_site_aniso_U_33
    _atom_site_aniso_U_12
    _atom_site_aniso_U_13
    _atom_site_aniso_U_23
    S1 0.0323(3) 0.0206(2) 0.0145(2) 0.00589(18) 0.00909(19) 0.00318(18)
    O1 0.0359(8) 0.0347(8) 0.0425(8) 0.0188(6) 0.0128(7) 0.0170(7)
    O2 0.0311(7) 0.0284(7) 0.0330(7) 0.0159(6) 0.0164(6) 0.0083(6)
    O3 0.0246(7) 0.0246(7) 0.0345(7) -0.0027(5) 0.0041(6) -0.0046(6)
    O4 0.0335(7) 0.0232(6) 0.0143(6) 0.0093(5) 0.0074(5) 0.0024(5)
    O5 0.0213(6) 0.0286(7) 0.0150(6) 0.0065(5) 0.0048(5) 0.0057(5)
    O6 0.0429(8) 0.0239(7) 0.0705(11) 0.0051(6) 0.0322(8) 0.0122(7)
    O7 0.0267(7) 0.0302(7) 0.0435(8) -0.0003(6) 0.0213(7) 0.0026(6)
    N1 0.0255(8) 0.0268(8) 0.0190(7) 0.0050(6) 0.0058(7) 0.0065(7)
    N2 0.0198(7) 0.0160(7) 0.0159(7) 0.0036(6) 0.0062(6) 0.0025(6)
    N3 0.0227(8) 0.0270(8) 0.0153(7) 0.0064(6) 0.0090(6) 0.0064(6)
    N4 0.0219(7) 0.0164(7) 0.0177(7) 0.0047(6) 0.0094(6) 0.0019(6)
    C1 0.0336(11) 0.0395(11) 0.0282(10) 0.0130(9) 0.0036(9) 0.0103(9)
    C2 0.0182(9) 0.0241(9) 0.0269(9) 0.0038(7) 0.0070(8) 0.0108(8)
    C3 0.0148(8) 0.0214(9) 0.0276(9) 0.0025(7) 0.0066(8) 0.0091(8)
    C4 0.0197(9) 0.0181(8) 0.0197(8) 0.0055(7) 0.0083(7) 0.0019(7)
    C5 0.0212(9) 0.0204(9) 0.0164(8) 0.0005(7) 0.0066(7) 0.0043(7)
    C6 0.0141(9) 0.0219(9) 0.0326(10) -0.0006(7) 0.0061(8) 0.0065(8)
    C7 0.0389(12) 0.0299(10) 0.0495(13) 0.0199(9) 0.0216(11) 0.0070(10)
    C8 0.0419(12) 0.0425(12) 0.0411(12) 0.0189(10) 0.0223(11) 0.0054(10)
    C9 0.0190(9) 0.0166(8) 0.0194(8) 0.0070(7) 0.0053(7) 0.0045(7)
    C10 0.0240(9) 0.0220(9) 0.0203(8) 0.0079(7) 0.0092(8) 0.0053(7)
    C11 0.0307(10) 0.0217(9) 0.0188(9) 0.0069(8) 0.0049(8) -0.0011(8)
    C12 0.0183(9) 0.0182(9) 0.0275(9) 0.0042(7) 0.0014(8) 0.0012(8)
    C13 0.0218(9) 0.0248(9) 0.0295(10) 0.0056(7) 0.0130(8) 0.0012(8)
    C14 0.0224(9) 0.0192(9) 0.0208(9) 0.0042(7) 0.0072(8) -0.0020(7)
    C15 0.0482(14) 0.0483(14) 0.0340(12) -0.0169(11) 0.0018(11) -0.0114(11)
    C16 0.0169(8) 0.0167(8) 0.0190(9) 0.0003(7) 0.0063(7) 0.0020(7)
    C17 0.0217(9) 0.0179(8) 0.0125(8) 0.0025(7) 0.0057(7) 0.0016(7)
    C18 0.0218(9) 0.0172(8) 0.0138(8) 0.0043(7) 0.0063(7) 0.0025(7)
    C19 0.0215(9) 0.0155(8) 0.0205(9) 0.0056(7) 0.0074(8) 0.0034(7)
    C20 0.0283(10) 0.0243(9) 0.0200(9) 0.0068(8) 0.0069(8) 0.0053(8)
    C21 0.0210(9) 0.0296(10) 0.0254(9) 0.0060(8) -0.0005(8) 0.0031(8)
    C22 0.0181(9) 0.0233(9) 0.0364(10) 0.0067(7) 0.0083(8) 0.0037(8)
    C23 0.0231(9) 0.0210(9) 0.0261(9) 0.0065(7) 0.0117(8) 0.0025(8)
    C24 0.0232(9) 0.0163(8) 0.0189(8) 0.0063(7) 0.0069(7) 0.0027(7)
    C25 0.0258(10) 0.0146(8) 0.0165(8) 0.0046(7) 0.0088(8) 0.0025(7)
    C26 0.0198(9) 0.0202(9) 0.0185(8) 0.0029(7) 0.0075(7) 0.0019(7)
    C27 0.0230(9) 0.0222(9) 0.0186(8) 0.0062(7) 0.0091(8) 0.0032(7)
    C28 0.0300(10) 0.0185(9) 0.0255(9) 0.0059(7) 0.0106(8) 0.0048(8)
    C29 0.0270(10) 0.0255(10) 0.0241(9) 0.0035(8) 0.0114(8) 0.0012(8)
    C30 0.0389(12) 0.0398(12) 0.0564(14) -0.0091(10) 0.0317(12) -0.0001(11)
_geom_special_details
;
 All esds (except the esd in the dihedral angle between two l.s. planes)
 are estimated using the full covariance matrix.  The cell esds are taken
 into account individually in the estimation of esds in distances, angles
 and torsion angles; correlations between esds in cell parameters are only
 used when they are defined by crystal symmetry.  An approximate (isotropic)
 treatment of cell esds is used for estimating esds involving l.s. planes.
;
loop_
    _geom_bond_atom_site_label_1
    _geom_bond_atom_site_label_2
    _geom_bond_site_symmetry_2
    _geom_bond_distance
    _geom_bond_publ_flag
    S1 C5 . 1.7542(17) ?
    S1 C17 . 1.8239(17) ?
    O1 C6 . 1.204(2) ?
    O2 C6 . 1.347(2) ?
    O2 C7 . 1.4547(19) ?
    O3 C12 . 1.375(2) ?
    O3 C15 . 1.417(2) ?
    O4 C16 . 1.2092(19) ?
    O5 C25 . 1.225(2) ?
    O6 C29 . 1.195(2) ?
    O7 C29 . 1.336(2) ?
    O7 C30 . 1.449(2) ?
    N1 C5 . 1.279(2) ?
    N1 C2 . 1.418(2) ?
    N2 C16 . 1.372(2) ?
    N2 C5 . 1.386(2) ?
    N2 C4 . 1.4763(19) ?
    N3 C25 . 1.351(2) ?
    N3 C24 . 1.410(2) ?
    N3 H3 . 0.8600 ?
    N4 C28 . 1.456(2) ?
    N4 C18 . 1.4613(19) ?
    N4 C27 . 1.468(2) ?
    C1 C2 . 1.489(3) ?
    C1 H1A . 0.9600 ?
    C1 H1B . 0.9600 ?
    C1 H1C . 0.9600 ?
    C2 C3 . 1.354(2) ?
    C3 C6 . 1.488(2) ?
    C3 C4 . 1.522(2) ?
    C4 C9 . 1.517(2) ?
    C4 H4 . 0.9800 ?
    C7 C8 . 1.490(3) ?
    C7 H7A . 0.9700 ?
    C7 H7B . 0.9700 ?
    C8 H8A . 0.9600 ?
    C8 H8B . 0.9600 ?
    C8 H8C . 0.9600 ?
    C9 C10 . 1.388(2) ?
    C9 C14 . 1.393(2) ?
    C10 C11 . 1.386(2) ?
    C10 H10 . 0.9300 ?
    C11 C12 . 1.388(2) ?
    C11 H11 . 0.9300 ?
    C12 C13 . 1.386(2) ?
    C13 C14 . 1.382(2) ?
    C13 H13 . 0.9300 ?
    C14 H14 . 0.9300 ?
    C15 H15A . 0.9600 ?
    C15 H15B . 0.9600 ?
    C15 H15C . 0.9600 ?
    C16 C17 . 1.525(2) ?
    C17 C26 . 1.543(2) ?
    C17 C18 . 1.565(2) ?
    C18 C19 . 1.516(2) ?
    C18 C25 . 1.576(2) ?
    C19 C20 . 1.381(2) ?
    C19 C24 . 1.395(2) ?
    C20 C21 . 1.394(2) ?
    C20 H20 . 0.9300 ?
    C21 C22 . 1.387(2) ?
    C21 H21 . 0.9300 ?
    C22 C23 . 1.387(2) ?
    C22 H22 . 0.9300 ?
    C23 C24 . 1.383(2) ?
    C23 H23 . 0.9300 ?
    C26 C29 . 1.511(2) ?
    C26 C27 . 1.544(2) ?
    C26 H26 . 0.9800 ?
    C27 H27A . 0.9700 ?
    C27 H27B . 0.9700 ?
    C28 H28A . 0.9600 ?
    C28 H28B . 0.9600 ?
    C28 H28C . 0.9600 ?
    C30 H30A . 0.9600 ?
    C30 H30B . 0.9600 ?
    C30 H30C . 0.9600 ?
loop_
    _geom_angle_atom_site_label_1
    _geom_angle_atom_site_label_2
    _geom_angle_atom_site_label_3
    _geom_angle_site_symmetry_1
    _geom_angle_site_symmetry_3
    _geom_angle
    _geom_angle_publ_flag
    C5 S1 C17 . . 92.62(8) ?
    C6 O2 C7 . . 118.23(14) ?
    C12 O3 C15 . . 116.59(14) ?
    C29 O7 C30 . . 115.34(15) ?
    C5 N1 C2 . . 116.85(14) ?
    C16 N2 C5 . . 117.35(13) ?
    C16 N2 C4 . . 121.33(13) ?
    C5 N2 C4 . . 120.99(14) ?
    C25 N3 C24 . . 112.18(13) ?
    C25 N3 H3 . . 123.9 ?
    C24 N3 H3 . . 123.9 ?
    C28 N4 C18 . . 116.07(12) ?
    C28 N4 C27 . . 114.43(13) ?
    C18 N4 C27 . . 107.91(12) ?
    C2 C1 H1A . . 109.5 ?
    C2 C1 H1B . . 109.5 ?
    H1A C1 H1B . . 109.5 ?
    C2 C1 H1C . . 109.5 ?
    H1A C1 H1C . . 109.5 ?
    H1B C1 H1C . . 109.5 ?
    C3 C2 N1 . . 122.34(16) ?
    C3 C2 C1 . . 126.15(16) ?
    N1 C2 C1 . . 111.49(15) ?
    C2 C3 C6 . . 123.73(17) ?
    C2 C3 C4 . . 121.49(15) ?
    C6 C3 C4 . . 114.66(14) ?
    N2 C4 C9 . . 111.87(12) ?
    N2 C4 C3 . . 108.35(13) ?
    C9 C4 C3 . . 110.37(13) ?
    N2 C4 H4 . . 108.7 ?
    C9 C4 H4 . . 108.7 ?
    C3 C4 H4 . . 108.7 ?
    N1 C5 N2 . . 126.15(15) ?
    N1 C5 S1 . . 122.36(13) ?
    N2 C5 S1 . . 111.45(13) ?
    O1 C6 O2 . . 123.06(16) ?
    O1 C6 C3 . . 127.42(17) ?
    O2 C6 C3 . . 109.52(15) ?
    O2 C7 C8 . . 107.49(15) ?
    O2 C7 H7A . . 110.2 ?
    C8 C7 H7A . . 110.2 ?
    O2 C7 H7B . . 110.2 ?
    C8 C7 H7B . . 110.2 ?
    H7A C7 H7B . . 108.5 ?
    C7 C8 H8A . . 109.5 ?
    C7 C8 H8B . . 109.5 ?
    H8A C8 H8B . . 109.5 ?
    C7 C8 H8C . . 109.5 ?
    H8A C8 H8C . . 109.5 ?
    H8B C8 H8C . . 109.5 ?
    C10 C9 C14 . . 118.29(14) ?
    C10 C9 C4 . . 120.96(13) ?
    C14 C9 C4 . . 120.62(14) ?
    C11 C10 C9 . . 121.39(15) ?
    C11 C10 H10 . . 119.3 ?
    C9 C10 H10 . . 119.3 ?
    C10 C11 C12 . . 119.42(15) ?
    C10 C11 H11 . . 120.3 ?
    C12 C11 H11 . . 120.3 ?
    O3 C12 C13 . . 115.67(15) ?
    O3 C12 C11 . . 124.42(15) ?
    C13 C12 C11 . . 119.90(15) ?
    C14 C13 C12 . . 120.14(15) ?
    C14 C13 H13 . . 119.9 ?
    C12 C13 H13 . . 119.9 ?
    C13 C14 C9 . . 120.84(15) ?
    C13 C14 H14 . . 119.6 ?
    C9 C14 H14 . . 119.6 ?
    O3 C15 H15A . . 109.5 ?
    O3 C15 H15B . . 109.5 ?
    H15A C15 H15B . . 109.5 ?
    O3 C15 H15C . . 109.5 ?
    H15A C15 H15C . . 109.5 ?
    H15B C15 H15C . . 109.5 ?
    O4 C16 N2 . . 123.53(14) ?
    O4 C16 C17 . . 124.42(15) ?
    N2 C16 C17 . . 112.04(13) ?
    C16 C17 C26 . . 114.29(13) ?
    C16 C17 C18 . . 114.60(12) ?
    C26 C17 C18 . . 100.14(13) ?
    C16 C17 S1 . . 106.54(11) ?
    C26 C17 S1 . . 110.98(11) ?
    C18 C17 S1 . . 110.29(11) ?
    N4 C18 C19 . . 115.48(13) ?
    N4 C18 C17 . . 99.08(11) ?
    C19 C18 C17 . . 117.85(14) ?
    N4 C18 C25 . . 113.92(13) ?
    C19 C18 C25 . . 101.49(12) ?
    C17 C18 C25 . . 109.54(13) ?
    C20 C19 C24 . . 119.01(15) ?
    C20 C19 C18 . . 131.99(14) ?
    C24 C19 C18 . . 108.80(14) ?
    C19 C20 C21 . . 118.98(16) ?
    C19 C20 H20 . . 120.5 ?
    C21 C20 H20 . . 120.5 ?
    C22 C21 C20 . . 121.00(17) ?
    C22 C21 H21 . . 119.5 ?
    C20 C21 H21 . . 119.5 ?
    C23 C22 C21 . . 120.73(15) ?
    C23 C22 H22 . . 119.6 ?
    C21 C22 H22 . . 119.6 ?
    C24 C23 C22 . . 117.44(15) ?
    C24 C23 H23 . . 121.3 ?
    C22 C23 H23 . . 121.3 ?
    C23 C24 C19 . . 122.81(16) ?
    C23 C24 N3 . . 127.24(15) ?
    C19 C24 N3 . . 109.84(14) ?
    O5 C25 N3 . . 126.46(15) ?
    O5 C25 C18 . . 125.94(13) ?
    N3 C25 C18 . . 107.53(14) ?
    C29 C26 C17 . . 115.01(14) ?
    C29 C26 C27 . . 117.66(13) ?
    C17 C26 C27 . . 103.79(13) ?
    C29 C26 H26 . . 106.5 ?
    C17 C26 H26 . . 106.5 ?
    C27 C26 H26 . . 106.5 ?
    N4 C27 C26 . . 104.93(13) ?
    N4 C27 H27A . . 110.8 ?
    C26 C27 H27A . . 110.8 ?
    N4 C27 H27B . . 110.8 ?
    C26 C27 H27B . . 110.8 ?
    H27A C27 H27B . . 108.8 ?
    N4 C28 H28A . . 109.5 ?
    N4 C28 H28B . . 109.5 ?
    H28A C28 H28B . . 109.5 ?
    N4 C28 H28C . . 109.5 ?
    H28A C28 H28C . . 109.5 ?
    H28B C28 H28C . . 109.5 ?
    O6 C29 O7 . . 124.42(16) ?
    O6 C29 C26 . . 124.14(15) ?
    O7 C29 C26 . . 111.27(15) ?
    O7 C30 H30A . . 109.5 ?
    O7 C30 H30B . . 109.5 ?
    H30A C30 H30B . . 109.5 ?
    O7 C30 H30C . . 109.5 ?
    H30A C30 H30C . . 109.5 ?
    H30B C30 H30C . . 109.5 ?
loop_
    _geom_hbond_atom_site_label_D
    _geom_hbond_atom_site_label_H
    _geom_hbond_atom_site_label_A
    _geom_hbond_site_symmetry_A
    _geom_hbond_distance_DH
    _geom_hbond_distance_HA
    _geom_hbond_distance_DA
    _geom_hbond_angle_DHA
    N3 H3 O5 2_565 0.86 1.97 2.8189(18) 168.5
data_global
_journal_date_recd_electronic     2009-01-15
_journal_date_accepted     2009-01-21
_journal_name_full     'Acta Crystallographica, Section E'
_journal_year     2009
_journal_volume     65
_journal_issue      2
_journal_page_first     o398
_journal_page_last     o398
_journal_paper_category     QO
_journal_coeditor_code     DN2427
_publ_contact_author_name     'Zhao-Hui Hou'
_publ_contact_author_address
;
Department of Chemistry and Chemical Engineering
Hunan Institute of Science and Technology
Yueyang 414000
People's Republic of China
;
_publ_contact_author_email     'houzhaohui1972@163.com'
_publ_contact_author_fax     '86730 8640463'
_publ_contact_author_phone     '86730 8640463'
_publ_section_title
;\
<i>rac</i>-(4<i>R</i>,17<i>S</i>,18<i>R</i>,26<i>R</i>)-Ethyl
4'-methoxycarbonyl-5''-(4-methoxyphenyl)-1'-methyl-2,3''-dioxo-2'',3''-\
dihydroindoline-3-spiro-2'-pyrrolidine-3'-spiro-2''-thiazolo[3,2-a]\
pyrimidine-6''-carboxylate
;
loop_
    _publ_author_name
    _publ_author_footnote
    _publ_author_address
    'Hou, Zhao-Hui'
;
?
;
;
Department of Chemistry and Chemical Engineering
Hunan Institute of Science and Technology
Yueyang 414000
People's Republic of China
;
