# Supplementary material for: rac-(4R,17S,18R,26R)-Ethyl 4′-methoxy­carbonyl-5′′-(4-methoxy­phen­yl)-1′-methyl-2,3′′-dioxo-2′′,3′′-dihydro­indoline-3-spiro-2′-pyrrolidine-3′-spiro-2′′-thia­zolo[3,2-a]pyrimidine-6′′-carboxyl­ate
Source: Acta Crystallogr Sect E Struct Rep Online. 2009 Jan 28;65(Pt 2):o398. doi: 10.1107/S160053680900261X (PMC2968168; doi:10.1107/S160053680900261X)
Supplement: Supplementary file 2 [file e-65-0o398-Isup2.hkl]

# 
# h,k,l, Fc-squared, Fo-squared, sigma(Fo-squared) and status flag 
# 
data_I
_shelx_title ' r81234e in P-1' 
_shelx_refln_list_code          4 
_shelx_F_calc_maximum      117.95 
_exptl_crystal_F_000       620.00 
_reflns_d_resolution_high  0.8402 
 
loop_ 
 _symmetry_equiv_pos_as_xyz 
 'x, y, z' 
 '-x, -y, -z' 
 
_cell_length_a     9.9442 
_cell_length_b    11.3894 
_cell_length_c    13.4175 
_cell_angle_alpha  98.064 
_cell_angle_beta  107.355 
_cell_angle_gamma 100.997 
 
_shelx_F_squared_multiplier     1.000 
 
loop_ 
 _refln_index_h 
 _refln_index_k 
 _refln_index_l 
 _refln_F_squared_calc 
 _refln_F_squared_meas 
 _refln_F_squared_sigma 
 _refln_observed_status 
   2   0   0      446.55      333.57      5.95 o 
   3   0   0     2486.65     2396.91     24.77 o 
   4   0   0     3040.43     3211.84     32.58 o 
   5   0   0       19.81       22.53      1.50 o 
   6   0   0       29.43       31.51      1.23 o 
   7   0   0      276.08      276.17      5.48 o 
   8   0   0        0.96       -4.99     16.68 o 
   9   0   0      103.93       78.41     32.96 o 
  10   0   0       97.12       84.93     43.11 o 
 -11   1   0        3.58       11.57     18.63 o 
 -10   1   0        4.68       -1.00     11.31 o 
  -9   1   0       66.87       80.13     34.87 o 
  -8   1   0       91.78       96.66     53.01 o 
  -7   1   0        0.47        6.26      9.73 o 
  -6   1   0       17.62       24.33      4.94 o 
  -5   1   0      214.39      246.50      5.85 o 
  -4   1   0      230.07      229.18      2.59 o 
  -3   1   0     3808.60     3667.99     60.54 o 
  -2   1   0      520.91      485.08      3.29 o 
  -1   1   0      953.52      909.31      6.14 o 
   0   1   0      879.92      785.25     11.09 o 
   1   1   0      190.21      207.95     13.76 o 
   3   1   0      625.66      602.44     22.47 o 
   4   1   0       13.48       13.75      0.93 o 
   5   1   0     2485.94     2618.51     34.19 o 
   6   1   0      442.34      467.27     14.54 o 
   7   1   0      305.25      307.93      8.76 o 
   8   1   0        0.66        1.23      1.61 o 
   9   1   0        2.91       -0.66      6.99 o 
  10   1   0        6.38       17.23     16.47 o 
 -11   2   0        9.70        5.27     11.34 o 
 -10   2   0      257.35      281.48     23.43 o 
  -9   2   0       61.16       57.70     30.27 o 
  -8   2   0       36.54       30.55     17.11 o 
  -7   2   0      367.15      374.79     17.94 o 
  -6   2   0       16.73       13.27      5.01 o 
  -5   2   0      559.23      520.56     11.65 o 
  -4   2   0     2427.47     2315.33     16.32 o 
  -3   2   0      508.31      532.50      8.16 o 
  -2   2   0       59.75       76.79      2.46 o 
   0   2   0     1184.96     1075.93     17.88 o 
   1   2   0       74.84       81.82      3.14 o 
   2   2   0    10260.15    10124.22    215.13 o 
   3   2   0      857.81      833.46     12.31 o 
   4   2   0      270.21      277.14      8.69 o 
   5   2   0       55.65       47.73      2.75 o 
   6   2   0        1.48        1.30      1.37 o 
   7   2   0       53.78       66.92      2.82 o 
   8   2   0      136.38      158.62      4.36 o 
   9   2   0      306.20      388.09     28.43 o 
  10   2   0        2.99        2.18     10.59 o 
 -11   3   0       33.73       43.38     30.88 o 
 -10   3   0        6.38        6.00      6.95 o 
  -9   3   0        0.02        1.50      2.36 o 
  -8   3   0        7.40       14.85      6.49 o 
  -7   3   0       98.78      102.53      4.44 o 
  -6   3   0      212.77      201.20      6.81 o 
  -5   3   0     2171.84     2286.36     22.97 o 
  -4   3   0      835.03      892.55      8.17 o 
  -3   3   0     1174.60     1132.64      7.72 o 
  -1   3   0     5301.48     5284.23     53.02 o 
   0   3   0      388.36      424.83      6.46 o 
   1   3   0       72.34       64.56      3.41 o 
   2   3   0      377.07      382.78     11.98 o 
   3   3   0        2.22        2.93      2.35 o 
   4   3   0       24.13       15.45      2.23 o 
   5   3   0      278.63      295.01     12.54 o 
   6   3   0      451.86      469.84     15.94 o 
   7   3   0       51.51       44.35      2.31 o 
   8   3   0       14.70       20.63      4.64 o 
   9   3   0      119.61      107.60     60.08 o 
  10   3   0       38.15       29.38     33.36 o 
 -11   4   0        8.30       10.45     14.29 o 
 -10   4   0     1008.03     1111.91     19.61 o 
  -9   4   0      106.85      119.54      7.19 o 
  -8   4   0       17.34       14.05      4.44 o 
  -7   4   0      458.43      472.30     15.48 o 
  -6   4   0       10.78       10.01      3.31 o 
  -5   4   0      159.55      147.58      5.20 o 
  -4   4   0        0.02        0.66      1.41 o 
  -3   4   0       65.98       64.03      2.76 o 
  -2   4   0        0.87        0.84      1.44 o 
  -1   4   0     5859.15     5898.65    110.92 o 
   0   4   0       22.03       23.34      2.27 o 
   1   4   0     1239.51     1272.23     14.57 o 
   2   4   0      177.41      177.60      6.70 o 
   3   4   0      404.65      474.47     22.75 o 
   4   4   0        9.76       25.75      8.58 o 
   5   4   0       12.47       16.24      2.31 o 
   6   4   0       32.08       31.99      2.12 o 
   7   4   0       54.50       46.56      2.48 o 
   8   4   0      229.15      237.05     35.91 o 
   9   4   0       82.45       46.12     42.55 o 
 -10   5   0       83.03       93.07      6.26 o 
  -8   5   0      882.92      619.96     24.72 o 
  -7   5   0        2.18        5.32      2.65 o 
  -6   5   0      166.75      185.77      5.56 o 
  -5   5   0     1546.20     1532.48     21.93 o 
  -4   5   0      315.05      325.19      9.69 o 
  -3   5   0      264.33      244.20      7.44 o 
  -2   5   0       37.79       39.45      2.26 o 
  -1   5   0      850.74      759.72      7.00 o 
   0   5   0       17.15       16.27      4.48 o 
   1   5   0       80.41       87.58      3.00 o 
   2   5   0       73.37       65.70      3.01 o 
   3   5   0      249.57      292.33      5.66 o 
   4   5   0      556.84      523.21     36.47 o 
   5   5   0       63.88       59.71      2.24 o 
   6   5   0       27.26       17.22      5.68 o 
   7   5   0      114.19      101.61      3.23 o 
   8   5   0        1.85        7.01      9.79 o 
   9   5   0        5.84        3.15      7.17 o 
 -10   6   0       15.98       12.42      5.75 o 
  -9   6   0      192.45      177.32      7.96 o 
  -8   6   0      641.72      628.81     19.77 o 
  -7   6   0      116.73      124.06      5.26 o 
  -6   6   0       32.67       33.18     10.66 o 
  -5   6   0       50.89       42.41      2.45 o 
  -4   6   0      144.40      142.76      5.56 o 
  -3   6   0       18.91       14.56      4.09 o 
  -2   6   0      231.91      235.61      7.72 o 
  -1   6   0     3127.12     3217.04     39.56 o 
   0   6   0      393.84      362.87     13.49 o 
   1   6   0      321.08      354.19     11.07 o 
   2   6   0      250.76      271.81      5.22 o 
   3   6   0      155.67      160.16      6.95 o 
   4   6   0      570.55      542.58     14.84 o 
   5   6   0      232.43      216.59      6.90 o 
   6   6   0       11.39       12.95      4.12 o 
   7   6   0       38.47       30.00     20.16 o 
   8   6   0        9.53       -0.67     16.11 o 
 -10   7   0       21.27       19.89     13.57 o 
  -9   7   0       16.34       15.23      5.31 o 
  -8   7   0        5.45        3.48      2.05 o 
  -7   7   0     1946.78     2065.48     96.28 o 
  -6   7   0      562.46      543.60     16.91 o 
  -5   7   0        0.03        3.46      2.00 o 
  -4   7   0      155.68      157.39      6.62 o 
  -3   7   0     1527.61     1585.05     35.50 o 
  -2   7   0      348.48      342.14      7.47 o 
  -1   7   0     1440.25     1338.18     23.32 o 
   0   7   0     1281.51     1324.84     51.38 o 
   1   7   0     1309.73     1263.64     22.61 o 
   2   7   0      497.11      470.42     36.79 o 
   3   7   0       15.14        6.28      9.25 o 
   4   7   0        0.83        1.23      2.08 o 
   5   7   0       20.96       12.21      5.95 o 
   6   7   0      128.68      120.26      7.52 o 
   7   7   0       39.39       37.35     19.05 o 
 -10   8   0       30.17       26.48     18.40 o 
  -9   8   0      151.84      137.90      7.40 o 
  -8   8   0       32.66       27.30      7.29 o 
  -7   8   0       92.81       92.53      4.08 o 
  -6   8   0      903.06      936.49     23.93 o 
  -5   8   0      327.42      323.02     10.69 o 
  -4   8   0      184.45      196.04      6.82 o 
  -3   8   0        0.42        1.02      2.12 o 
  -2   8   0     1823.29     2034.22     44.94 o 
  -1   8   0      132.83      152.23      6.78 o 
   0   8   0        1.00        1.77      2.49 o 
   1   8   0      247.45      249.96      9.01 o 
   2   8   0      411.44      422.37     12.71 o 
   3   8   0       59.27       50.87      7.20 o 
   4   8   0      606.77      622.41     36.14 o 
   5   8   0      179.23      184.74     19.89 o 
   6   8   0      273.35      309.70     42.29 o 
   7   8   0        2.14       -4.79     15.11 o 
  -9   9   0      191.67      184.63     11.91 o 
  -8   9   0       68.04       68.56      5.08 o 
  -7   9   0      100.95      108.26      6.94 o 
  -6   9   0       22.17       26.62      9.88 o 
  -5   9   0       80.46       82.78      7.63 o 
  -4   9   0       11.11        8.57      6.03 o 
  -3   9   0      174.10      165.80     10.96 o 
  -2   9   0       39.91       43.68      4.58 o 
  -1   9   0       72.64       71.21      5.05 o 
   0   9   0      351.15      336.14     10.69 o 
   1   9   0       19.27       18.42      6.11 o 
   2   9   0      367.14      380.03     10.10 o 
   3   9   0      107.56       98.79      4.63 o 
   4   9   0       87.90       80.44      4.76 o 
   5   9   0       58.27       40.37     37.13 o 
   6   9   0       60.25       55.10     32.36 o 
  -9  10   0       38.29       36.73     19.32 o 
  -8  10   0       23.63       22.08      7.26 o 
  -7  10   0       99.83       92.33      6.46 o 
  -6  10   0      183.08      188.73      7.64 o 
  -5  10   0      166.05      173.18     11.97 o 
  -4  10   0      268.60      275.46      6.82 o 
  -3  10   0      460.42      452.24     10.67 o 
  -2  10   0      386.84      356.55      8.91 o 
  -1  10   0        1.45        4.44      2.36 o 
   0  10   0       93.47       99.08     12.85 o 
   1  10   0      476.35      484.54     21.32 o 
   2  10   0       46.70       42.20      3.46 o 
   3  10   0        4.41        5.66      3.10 o 
   4  10   0      291.37      281.88     16.88 o 
   5  10   0        0.46        1.78      7.34 o 
  -8  11   0        0.16        0.46      3.61 o 
  -7  11   0      131.38      119.75      5.18 o 
  -6  11   0       61.71       57.02      5.25 o 
  -5  11   0       48.19       49.14      5.81 o 
  -4  11   0      222.00      202.51      9.92 o 
  -3  11   0      249.69      237.95     17.44 o 
  -2  11   0      117.65       87.14      5.54 o 
  -1  11   0      310.28      339.95     12.15 o 
   0  11   0        2.81        3.00      2.23 o 
   1  11   0       47.18       48.99      3.80 o 
   2  11   0      143.13      153.74      5.62 o 
   3  11   0       57.78       61.61     49.33 o 
  -7  12   0      214.61      208.78      9.83 o 
  -6  12   0      148.38      142.28      6.84 o 
  -5  12   0      326.53      340.87     12.10 o 
  -4  12   0       50.34       57.95     16.14 o 
  -3  12   0      612.86      603.87     15.95 o 
  -2  12   0      304.88      287.31     17.38 o 
  -1  12   0      211.96      206.39     18.45 o 
   0  12   0       11.54       16.64      6.49 o 
   1  12   0       14.23       10.83      5.10 o 
   2  12   0        0.73        0.78      2.41 o 
  -5  13   0       26.17       24.17      7.96 o 
  -4  13   0        0.21        0.42      3.60 o 
  -3  13   0      579.34      590.03     13.04 o 
  -2  13   0       69.27       62.22     13.75 o 
  -1  13   0      266.93      293.88     11.13 o 
   0  13   0        8.01        4.83      2.62 o 
   0 -13   1      164.12      162.87      8.22 o 
   1 -13   1       71.48       74.17     20.10 o 
   2 -13   1       76.63       70.53      5.13 o 
   3 -13   1      662.10      680.60     21.80 o 
   4 -13   1      235.04      257.32      9.38 o 
   5 -13   1       41.60       56.60     12.95 o 
  -2 -12   1        8.49        6.49      6.68 o 
  -1 -12   1        0.71        0.57      5.02 o 
   0 -12   1      182.69      202.23      6.49 o 
   1 -12   1       61.77       58.25     16.77 o 
   2 -12   1       15.78       10.34      3.56 o 
   3 -12   1       20.48       16.82      6.19 o 
   4 -12   1       40.00       31.34     11.55 o 
   5 -12   1       65.42       68.62      6.23 o 
   6 -12   1        5.20        6.38      4.86 o 
   7 -12   1       18.10       10.58      8.47 o 
  -4 -11   1       97.27      124.71     14.63 o 
  -3 -11   1       46.57       32.82     22.20 o 
  -2 -11   1       74.22       77.77     12.55 o 
  -1 -11   1      299.39      334.70     12.26 o 
   0 -11   1      255.45      273.50     10.96 o 
   1 -11   1       63.17       88.73     11.81 o 
   2 -11   1      534.34      519.75     14.48 o 
   3 -11   1       76.21       82.72      7.86 o 
   4 -11   1       42.06       39.88      9.26 o 
   5 -11   1       71.60       70.63      7.59 o 
   6 -11   1       23.28       18.82      5.83 o 
   7 -11   1      101.67       96.12      5.43 o 
   8 -11   1       40.30       47.95     17.87 o 
  -5 -10   1       69.53       90.20     50.93 o 
  -4 -10   1       28.62       21.17     11.16 o 
  -3 -10   1       11.75        5.51      3.67 o 
  -2 -10   1       16.57       18.23      7.96 o 
  -1 -10   1      519.18      501.25     22.72 o 
   0 -10   1        0.03       -0.45      1.82 o 
   1 -10   1      233.74      248.70      7.55 o 
   2 -10   1       10.48       11.42      9.56 o 
   3 -10   1      552.08      549.82     18.21 o 
   4 -10   1       28.33       26.97      8.35 o 
   5 -10   1       26.89       31.07      9.78 o 
   6 -10   1       15.55       10.09      4.07 o 
   7 -10   1      167.06      169.72      7.16 o 
   8 -10   1        0.02        1.58      2.74 o 
   9 -10   1       51.02       53.10      6.33 o 
  -6  -9   1       17.29        4.59     12.81 o 
  -5  -9   1      145.23      128.34     67.18 o 
  -4  -9   1      213.65      212.41     10.09 o 
  -3  -9   1       15.44        9.35      5.27 o 
  -2  -9   1      411.86      410.54     17.00 o 
  -1  -9   1      493.01      477.34     14.37 o 
   0  -9   1        2.53        4.83      3.71 o 
   1  -9   1      115.62      116.88      8.44 o 
   2  -9   1        0.01       -3.46      4.10 o 
   3  -9   1        0.82        2.58      2.80 o 
   4  -9   1      173.73      168.09      7.59 o 
   5  -9   1      766.70      760.12     21.99 o 
   6  -9   1      260.37      257.52      8.32 o 
   7  -9   1       14.44       13.63      5.51 o 
   8  -9   1       34.31       26.40      9.51 o 
   9  -9   1        0.02        0.95      3.04 o 
  -7  -8   1       79.99       56.79     43.44 o 
  -6  -8   1        5.99        4.32      2.92 o 
  -5  -8   1      112.72       76.29     39.43 o 
  -4  -8   1       27.38       25.13      2.84 o 
  -3  -8   1       37.83       34.26      2.59 o 
  -2  -8   1     2147.22     2389.41     19.82 o 
  -1  -8   1       77.90       79.80      4.15 o 
   0  -8   1      160.75      147.20      6.94 o 
   1  -8   1      440.58      402.98     12.58 o 
   2  -8   1       10.95       17.83      5.11 o 
   3  -8   1        7.38        9.86      4.14 o 
   4  -8   1      111.61       96.96      5.49 o 
   5  -8   1      518.91      502.69     16.95 o 
   6  -8   1       36.11       47.51     16.03 o 
   7  -8   1       40.18       34.24     12.64 o 
   8  -8   1       24.74       21.98      8.78 o 
   9  -8   1      337.20      345.28      8.42 o 
  10  -8   1        0.10        3.84      2.25 o 
  -8  -7   1      179.78      196.97     17.40 o 
  -7  -7   1       49.52       44.93     35.83 o 
  -6  -7   1      764.01      770.46     39.31 o 
  -5  -7   1      629.26      634.22     27.13 o 
  -4  -7   1      400.90      397.70     11.12 o 
  -3  -7   1       52.95       49.75      3.01 o 
  -2  -7   1      492.26      506.76     13.58 o 
  -1  -7   1      184.07      215.15     11.41 o 
   0  -7   1      163.11      148.67      5.94 o 
   1  -7   1      651.07      685.71     13.90 o 
   2  -7   1      229.07      211.58      5.64 o 
   3  -7   1        5.99       15.36      5.51 o 
   4  -7   1       14.82       13.67      4.74 o 
   5  -7   1      901.34      883.01     27.83 o 
   6  -7   1       30.70       28.13      9.08 o 
   7  -7   1     1596.02     1646.93     48.32 o 
   8  -7   1        0.13        0.94      3.04 o 
   9  -7   1        8.60       10.91      5.15 o 
  10  -7   1       38.80       48.27      5.12 o 
  -8  -6   1        2.76        6.26     10.89 o 
  -7  -6   1      139.21      165.03      6.81 o 
  -6  -6   1      473.74      541.25     83.04 o 
  -5  -6   1      123.45      121.89      4.08 o 
  -4  -6   1      843.67      855.53     27.70 o 
  -3  -6   1       17.99       22.73      2.33 o 
  -2  -6   1       72.46       72.47      2.21 o 
  -1  -6   1       14.00       14.52      3.84 o 
   0  -6   1      621.83      717.83     34.03 o 
   1  -6   1      785.04      823.25     12.37 o 
   2  -6   1      268.60      287.78     13.01 o 
   3  -6   1      707.06      658.11     13.21 o 
   4  -6   1      696.65      657.80     13.85 o 
   5  -6   1      218.30      212.13     16.93 o 
   6  -6   1      470.51      454.51     16.81 o 
   7  -6   1     1127.85     1205.57     29.66 o 
   8  -6   1       94.38       88.24      4.50 o 
   9  -6   1      715.54      717.65     24.44 o 
  10  -6   1       16.88       13.92      8.27 o 
  -9  -5   1        1.82        7.15      9.11 o 
  -8  -5   1      166.43      170.31     17.17 o 
  -7  -5   1      978.22      966.52     23.27 o 
  -6  -5   1        7.37        5.52      2.23 o 
  -5  -5   1        8.63        8.28      2.03 o 
  -4  -5   1      454.40      479.61     44.06 o 
  -3  -5   1      293.37      322.31      9.91 o 
  -2  -5   1      396.84      500.60     21.49 o 
  -1  -5   1      298.58      336.33     10.30 o 
   0  -5   1     4362.12     4517.53     74.49 o 
   1  -5   1     1175.62     1229.08     10.67 o 
   2  -5   1      115.22      100.85      3.03 o 
   3  -5   1      166.76      160.30      5.48 o 
   4  -5   1     1146.27     1140.30     34.55 o 
   5  -5   1       95.15       94.77      5.37 o 
   6  -5   1      750.75      765.69     18.11 o 
   7  -5   1      211.14      195.45      7.77 o 
   8  -5   1       83.62       85.74      6.23 o 
   9  -5   1      551.56      595.71     27.03 o 
  10  -5   1      457.20      508.77     14.50 o 
  -9  -4   1       36.51       34.25     15.56 o 
  -8  -4   1       38.17       25.03      5.20 o 
  -7  -4   1       25.77       19.80      4.83 o 
  -6  -4   1      553.71      569.47     19.13 o 
  -5  -4   1     1342.34     1350.36     35.12 o 
  -4  -4   1       33.87       48.60      5.65 o 
  -3  -4   1     1204.85     1265.01     19.89 o 
  -2  -4   1      240.28      197.06      3.60 o 
  -1  -4   1     1001.34      983.93     19.97 o 
   0  -4   1     2230.33     2306.18     24.76 o 
   1  -4   1      219.56      194.97      4.65 o 
   2  -4   1      202.16      199.53      3.17 o 
   3  -4   1     4089.15     4185.52     30.96 o 
   4  -4   1       64.19       73.06      2.68 o 
   5  -4   1      105.26       97.34      4.44 o 
   6  -4   1        0.07        2.66      1.70 o 
   7  -4   1        4.70        5.87      3.34 o 
   8  -4   1       76.89       72.33      6.92 o 
   9  -4   1       19.07       20.68     12.34 o 
  10  -4   1       51.09       28.50     18.40 o 
  11  -4   1      328.76      306.53     27.19 o 
 -10  -3   1        7.19        5.79     11.31 o 
  -9  -3   1      110.68      104.32     23.43 o 
  -8  -3   1       92.93       85.95      3.97 o 
  -7  -3   1      278.57      250.60      6.82 o 
  -6  -3   1       35.17       39.63      1.86 o 
  -5  -3   1      525.37      570.71     23.21 o 
  -4  -3   1     1424.80     1594.89     20.78 o 
  -3  -3   1     7761.41     8068.11     43.35 o 
  -2  -3   1      188.31      202.24      5.26 o 
  -1  -3   1       23.78       22.30      1.37 o 
   1  -3   1     1145.46     1096.37     18.61 o 
   2  -3   1        3.95        2.13      1.22 o 
   3  -3   1        0.05       -0.57      0.95 o 
   4  -3   1      216.91      194.71      6.12 o 
   5  -3   1       41.86       46.07      2.01 o 
   6  -3   1       12.45        6.27      3.38 o 
   7  -3   1        2.36       -1.16      4.30 o 
   8  -3   1      621.22      674.73     28.53 o 
   9  -3   1       38.05       43.28      5.49 o 
  11  -3   1        0.00        3.07      8.61 o 
 -10  -2   1        0.11        1.33      8.43 o 
  -9  -2   1        6.19        3.72      2.90 o 
  -8  -2   1      352.81      380.22     11.84 o 
  -7  -2   1      398.09      392.99      9.00 o 
  -6  -2   1      684.91      684.68     11.48 o 
  -5  -2   1      101.01       88.06      1.98 o 
  -4  -2   1     2410.69     2369.39     29.97 o 
  -3  -2   1     7348.91     6969.75    211.59 o 
  -2  -2   1      323.55      330.62      7.52 o 
   0  -2   1      150.65      159.19      4.98 o 
   1  -2   1     2292.77     2273.99     32.78 o 
   3  -2   1       51.85       48.20      1.71 o 
   4  -2   1      132.50      107.18      1.87 o 
   5  -2   1      609.14      681.56     15.33 o 
   6  -2   1        3.43        5.53      2.87 o 
   7  -2   1      112.46      111.11      6.64 o 
   8  -2   1      526.58      539.47     23.30 o 
  10  -2   1       33.96       19.45     22.36 o 
 -10  -1   1        4.81        9.83      9.73 o 
  -9  -1   1      273.67      311.46     20.01 o 
  -8  -1   1      101.64      104.31      4.37 o 
  -7  -1   1      145.61      153.56      3.56 o 
  -6  -1   1      290.03      309.59      8.44 o 
  -5  -1   1        0.10        1.44      0.93 o 
  -4  -1   1     1747.19     1616.15     32.00 o 
  -3  -1   1      674.94      636.53     11.28 o 
  -1  -1   1     4241.45     3921.89     48.30 o 
   0  -1   1     1737.02     1649.00     30.58 o 
   1  -1   1     1208.77     1253.70     16.07 o 
   2  -1   1      532.68      454.38      6.05 o 
   3  -1   1      833.96      896.74     10.45 o 
   4  -1   1      212.77      262.99      3.50 o 
   5  -1   1      594.63      642.74     11.17 o 
   6  -1   1      405.01      420.56      8.06 o 
   7  -1   1      288.86      281.77      5.88 o 
   8  -1   1        7.33        6.88     11.61 o 
   9  -1   1      253.53      265.04     26.86 o 
  10  -1   1        0.02        7.35     12.44 o 
 -11   0   1        8.86        6.65     12.00 o 
 -10   0   1       38.14       30.25     21.51 o 
  -9   0   1       11.66       14.64      7.07 o 
  -8   0   1      119.73      141.09     15.91 o 
  -7   0   1      165.54      147.19      4.56 o 
  -6   0   1      354.66      369.84      4.66 o 
  -5   0   1      137.53      126.98      2.49 o 
  -4   0   1       60.64       73.21      1.40 o 
  -3   0   1        5.36        9.70      1.23 o 
  -2   0   1        0.54       -0.50      0.71 o 
  -1   0   1      212.04      206.72      3.79 o 
   1   0   1     1292.45     1200.22     24.89 o 
   2   0   1       19.67       29.13      1.32 o 
   3   0   1       99.98       98.96      2.16 o 
   4   0   1     1148.39     1125.83     13.66 o 
   5   0   1       70.20       71.84      1.91 o 
   6   0   1      180.74      191.65      6.64 o 
   7   0   1      300.72      304.57      8.99 o 
   8   0   1      711.58      752.74     42.21 o 
   9   0   1       51.67       39.86     26.96 o 
  10   0   1        0.31        5.85     13.23 o 
 -11   1   1        0.02        2.94      6.21 o 
 -10   1   1      330.85      382.73     22.69 o 
  -9   1   1      912.06      913.50     55.58 o 
  -8   1   1      577.37      626.66     30.88 o 
  -7   1   1      147.48      163.61      7.52 o 
  -6   1   1      157.61      141.56      3.85 o 
  -5   1   1      196.82      203.96      4.31 o 
  -4   1   1      145.51      121.78      1.72 o 
  -3   1   1      108.49       91.73      1.75 o 
  -1   1   1      159.70      172.16      3.52 o 
   0   1   1      259.83      310.12      9.01 o 
   1   1   1     2995.07     2858.55     20.12 o 
   2   1   1      695.74      762.23     16.02 o 
   3   1   1     3285.58     3203.71     42.79 o 
   5   1   1       26.10       21.43      1.09 o 
   6   1   1      442.57      463.86     12.64 o 
   7   1   1       17.41       18.87     13.76 o 
   8   1   1       34.55       52.45     23.20 o 
   9   1   1      156.98      179.75     16.17 o 
  10   1   1        0.03       -1.99     10.68 o 
 -11   2   1       99.75       67.73     38.22 o 
 -10   2   1      222.50      186.59     42.59 o 
  -9   2   1       63.47       46.22     33.76 o 
  -8   2   1      825.82      809.17     52.81 o 
  -7   2   1        0.03        0.61      1.94 o 
  -6   2   1      173.68      164.97      7.01 o 
  -5   2   1      339.32      356.91      7.95 o 
  -4   2   1       14.72       10.44      1.53 o 
  -3   2   1      208.35      227.88      4.22 o 
  -2   2   1      147.40      117.91      2.63 o 
   0   2   1      179.89      157.73      4.22 o 
   1   2   1       33.24       33.54      8.18 o 
   2   2   1       16.91       24.23      2.66 o 
   3   2   1     2155.98     2227.24     18.02 o 
   4   2   1     2606.35     2453.17     43.42 o 
   5   2   1     1481.09     1653.08     59.00 o 
   6   2   1       72.46       63.01      4.87 o 
   7   2   1      127.83      114.93      5.14 o 
   8   2   1       74.23       89.44      6.69 o 
   9   2   1      146.84      192.81     22.13 o 
  10   2   1      107.25      138.48     17.31 o 
 -11   3   1        4.82        4.53      6.58 o 
 -10   3   1      255.45      272.97     19.88 o 
  -9   3   1      127.54      121.30     14.36 o 
  -8   3   1        2.20        2.43      2.26 o 
  -7   3   1      164.74      156.23      5.79 o 
  -6   3   1      648.40      681.87     10.42 o 
  -5   3   1       83.22       78.97      2.59 o 
  -4   3   1      378.00      375.63      3.27 o 
  -3   3   1      587.38      534.38      4.24 o 
  -2   3   1        0.42        0.87      1.11 o 
   0   3   1     2517.47     2425.26     27.10 o 
   1   3   1      232.59      225.94      6.05 o 
   2   3   1      258.76      183.41      4.47 o 
   3   3   1      399.42      492.34     18.52 o 
   4   3   1       66.77       77.08      4.85 o 
   5   3   1      352.97      350.29     12.10 o 
   6   3   1      121.81      102.06      5.63 o 
   7   3   1      121.28      102.93      5.26 o 
   8   3   1      197.81      154.76     12.80 o 
   9   3   1       85.03       42.59     24.43 o 
 -10   4   1      351.45      306.12     19.89 o 
  -9   4   1       31.03       32.96      4.84 o 
  -8   4   1      124.88      126.79      3.96 o 
  -7   4   1       11.31       10.07      2.52 o 
  -6   4   1        8.60       23.26      5.98 o 
  -5   4   1      174.40      191.95      5.98 o 
  -4   4   1       14.47       22.10      6.08 o 
  -3   4   1      704.12      715.15      6.31 o 
  -2   4   1     6205.17     6322.09     76.20 o 
  -1   4   1      624.01      608.47     14.23 o 
   0   4   1      286.19      293.54      4.44 o 
   1   4   1     3137.04     2929.89     28.14 o 
   2   4   1       17.98       15.26      5.06 o 
   3   4   1      147.25      163.29      6.18 o 
   4   4   1      919.59     1028.46     23.96 o 
   5   4   1      108.06      113.40      3.26 o 
   6   4   1       24.25       24.40      4.93 o 
   7   4   1      619.91      547.33     15.09 o 
   8   4   1        3.12       27.22     20.72 o 
   9   4   1       68.57       62.34     38.92 o 
 -10   5   1      575.63      580.40     15.34 o 
  -9   5   1     1125.69     1166.24     25.05 o 
  -8   5   1        0.09        0.33      1.80 o 
  -7   5   1       46.62       42.82      2.87 o 
  -6   5   1        0.20        0.78      1.99 o 
  -5   5   1      534.50      491.45      8.10 o 
  -4   5   1      253.05      277.91      8.33 o 
  -3   5   1      778.36      837.63     11.65 o 
  -2   5   1     2070.77     2179.92     43.53 o 
  -1   5   1       62.66       63.22      2.37 o 
   0   5   1        0.66        2.08      2.09 o 
   1   5   1      467.07      513.39      9.78 o 
   2   5   1      633.66      652.02     24.28 o 
   3   5   1      182.33      272.01     10.91 o 
   4   5   1      369.32      379.15     14.98 o 
   5   5   1      353.31      371.84     16.98 o 
   6   5   1      100.13      128.49      7.28 o 
   7   5   1        8.63        4.45      4.44 o 
   8   5   1       63.17       75.50     30.43 o 
 -11   6   1        0.01        1.13      1.82 o 
 -10   6   1      107.89      108.06      5.96 o 
  -9   6   1      131.63      143.66      4.98 o 
  -8   6   1      160.23      160.24      6.57 o 
  -7   6   1     1635.30     1773.45     48.13 o 
  -6   6   1       83.26       73.14      4.48 o 
  -5   6   1      992.26      979.35     13.40 o 
  -4   6   1       65.39       60.28      2.75 o 
  -3   6   1      142.41      131.63      4.97 o 
  -2   6   1      179.19      175.58      7.75 o 
  -1   6   1     5780.44     6194.29     39.43 o 
   0   6   1     1714.88     1731.28     44.18 o 
   1   6   1       90.25       81.28      4.80 o 
   2   6   1      600.18      575.97     13.35 o 
   3   6   1      365.87      361.30     18.28 o 
   4   6   1      125.75      118.73      5.27 o 
   5   6   1       68.91       92.68      5.88 o 
   6   6   1       39.03       43.23      2.89 o 
   7   6   1       22.56       18.60     18.47 o 
   8   6   1      120.24       69.43     47.74 o 
 -10   7   1       19.46       14.90      9.96 o 
  -9   7   1      102.66      103.05      4.62 o 
  -8   7   1        7.66        6.71      2.46 o 
  -7   7   1      108.89      102.89      4.11 o 
  -6   7   1      130.71      134.78      6.36 o 
  -5   7   1      144.22      149.93      5.11 o 
  -4   7   1        3.93        3.23      2.05 o 
  -3   7   1      107.76      113.77      4.69 o 
  -2   7   1      135.32      165.44     12.62 o 
  -1   7   1      162.34      140.55      6.09 o 
   0   7   1       41.96       51.41      8.38 o 
   1   7   1      946.29     1028.09     38.85 o 
   2   7   1      759.09      721.32     34.23 o 
   3   7   1       65.66       62.23      3.87 o 
   4   7   1     1206.36     1207.36     35.67 o 
   5   7   1      780.63      715.79     18.73 o 
   6   7   1       36.06       36.63     16.82 o 
   7   7   1        3.91       12.73     14.98 o 
 -10   8   1      276.74      296.43     17.63 o 
  -9   8   1      576.18      589.42     20.94 o 
  -8   8   1      206.82      225.86      9.23 o 
  -7   8   1      114.23      110.56      4.43 o 
  -6   8   1      198.72      196.82      8.23 o 
  -5   8   1        0.32       -4.50      3.39 o 
  -4   8   1       24.99       21.26      6.84 o 
  -3   8   1     2661.01     2687.83     61.49 o 
  -2   8   1      318.38      302.42     11.68 o 
  -1   8   1       61.05       76.39      5.59 o 
   0   8   1      367.64      357.58     12.83 o 
   1   8   1      611.99      589.13     18.02 o 
   2   8   1      840.84      823.99     21.59 o 
   3   8   1      188.28      181.27      5.85 o 
   4   8   1       12.68       19.13      9.60 o 
   5   8   1       30.01       32.02      3.52 o 
   6   8   1        2.39        3.14      9.01 o 
 -10   9   1      165.27      186.23      9.40 o 
  -9   9   1       17.56       17.05     10.07 o 
  -8   9   1      235.62      258.54      8.19 o 
  -7   9   1      373.96      366.26     10.22 o 
  -6   9   1      193.03      193.03      6.30 o 
  -5   9   1     1225.62     1305.70     59.60 o 
  -4   9   1      552.11      533.48     18.43 o 
  -3   9   1     1899.68     1943.96     53.92 o 
  -2   9   1      673.14      691.32     20.29 o 
  -1   9   1      532.25      530.86     20.13 o 
   0   9   1       32.01       13.73      8.16 o 
   1   9   1      118.56      111.64      5.20 o 
   2   9   1      459.64      467.34     20.40 o 
   3   9   1        8.61       13.24      4.77 o 
   4   9   1        0.80        1.56      3.03 o 
   5   9   1        9.44        5.65     12.35 o 
  -9  10   1       18.01       17.33      9.27 o 
  -8  10   1       72.44       70.27      6.22 o 
  -7  10   1        1.39        1.78      2.79 o 
  -6  10   1        0.39       -0.16      2.94 o 
  -5  10   1       25.22       26.70      9.91 o 
  -4  10   1       11.59       14.16      4.47 o 
  -3  10   1     1445.88     1512.56     41.82 o 
  -2  10   1       88.25       91.11      5.02 o 
  -1  10   1      388.40      381.56     12.71 o 
   0  10   1      908.86      887.14     37.35 o 
   1  10   1      555.53      552.93     28.09 o 
   2  10   1        4.18        1.74      2.28 o 
   3  10   1       97.37       84.79      4.10 o 
   4  10   1        2.22        2.71      6.00 o 
  -8  11   1       58.95       65.62     26.76 o 
  -7  11   1        1.01        1.58      4.53 o 
  -6  11   1      445.31      469.25     18.40 o 
  -5  11   1      242.86      273.08     10.62 o 
  -4  11   1      111.56      103.62      5.06 o 
  -3  11   1       16.87       15.01      5.62 o 
  -2  11   1      301.87      273.46     13.09 o 
  -1  11   1       13.22        9.70      7.39 o 
   0  11   1        0.24       -0.78      3.65 o 
   1  11   1       38.63       31.42     10.19 o 
   2  11   1        0.95        1.54      2.18 o 
   3  11   1      181.10      192.93     19.85 o 
  -7  12   1      233.66      249.79     11.09 o 
  -6  12   1       11.37        9.92      4.89 o 
  -5  12   1       88.06       88.64     13.03 o 
  -4  12   1       49.94       56.60      9.51 o 
  -3  12   1       34.24       28.29     12.15 o 
  -2  12   1      446.76      483.46     22.11 o 
  -1  12   1        0.41        1.65      3.30 o 
   0  12   1      177.03      184.63      7.85 o 
   1  12   1        2.81        1.60      1.91 o 
  -5  13   1       86.19       75.11      6.07 o 
  -4  13   1      126.84      121.75      6.60 o 
  -3  13   1        4.22        5.92      3.96 o 
  -2  13   1      348.45      354.83      9.17 o 
  -1  13   1        7.48        5.00      1.87 o 
   0 -13   2       17.09       11.15      6.78 o 
   1 -13   2        0.07       -0.91      5.27 o 
   2 -13   2       11.63        9.74      6.85 o 
   3 -13   2        4.47        4.55      5.02 o 
   4 -13   2       55.22       54.38      7.05 o 
   5 -13   2       21.32       18.29      8.72 o 
  -3 -12   2       52.03       32.13     22.66 o 
  -2 -12   2      669.84      660.47     32.09 o 
  -1 -12   2       67.38       83.42     13.12 o 
   0 -12   2        9.14        8.19      3.57 o 
   1 -12   2      209.53      213.86      9.18 o 
   2 -12   2       36.15       26.41     11.06 o 
   3 -12   2       52.14       49.32      6.27 o 
   4 -12   2        0.01       -1.63      3.73 o 
   5 -12   2        0.12        0.27      2.97 o 
   6 -12   2        0.65       -1.43      4.42 o 
   7 -12   2       63.18       65.10      5.91 o 
  -4 -11   2        5.03       -0.53     13.10 o 
  -3 -11   2       89.89       59.37     57.40 o 
  -2 -11   2       20.36       22.06      6.50 o 
  -1 -11   2        0.06        0.30      2.58 o 
   0 -11   2       57.78       59.51      5.03 o 
   1 -11   2       69.07       78.59      4.71 o 
   2 -11   2        0.13        1.72      1.51 o 
   3 -11   2        2.04        3.01      3.06 o 
   4 -11   2        7.41        4.96      2.28 o 
   5 -11   2        0.83       -3.98      4.73 o 
   6 -11   2      188.67      189.74      7.61 o 
   7 -11   2        0.35        3.40      2.78 o 
   8 -11   2        0.75        3.24      3.72 o 
  -5 -10   2       91.37       76.41     47.88 o 
  -4 -10   2       14.21        6.00     16.04 o 
  -3 -10   2       94.32       87.16      3.87 o 
  -2 -10   2      134.78      143.10      5.73 o 
  -1 -10   2       92.16       86.60      3.81 o 
   0 -10   2       24.29       19.80      7.55 o 
   1 -10   2       76.94       69.36      6.14 o 
   2 -10   2      948.06      976.56     28.07 o 
   3 -10   2      448.21      438.62     11.33 o 
   4 -10   2       92.47       88.52      7.39 o 
   5 -10   2      128.08      127.14      5.89 o 
   6 -10   2      323.15      340.84     15.28 o 
   7 -10   2       19.92       16.88      8.30 o 
   8 -10   2       75.97       71.25      6.74 o 
  -6  -9   2       57.51       62.89      6.31 o 
  -5  -9   2       76.82       79.52     46.05 o 
  -4  -9   2      717.20      740.17     31.41 o 
  -3  -9   2        0.46        0.04      2.46 o 
  -2  -9   2      215.01      193.91     13.46 o 
  -1  -9   2       70.97       76.47     11.06 o 
   0  -9   2      540.47      548.30     17.78 o 
   1  -9   2       18.05       20.80      7.36 o 
   2  -9   2       22.71       17.87      6.53 o 
   3  -9   2       41.41       40.99     12.16 o 
   4  -9   2     1088.27     1095.36     49.26 o 
   5  -9   2       10.19       11.69      4.71 o 
   6  -9   2       26.59       24.06      6.68 o 
   7  -9   2      323.05      357.45     12.93 o 
   8  -9   2        2.54        3.92      2.88 o 
   9  -9   2       75.76       69.23      5.79 o 
  -7  -8   2       90.15      116.24     17.21 o 
  -6  -8   2       24.82       13.18      5.96 o 
  -5  -8   2      221.79      173.74     14.40 o 
  -4  -8   2      103.27       90.19      8.87 o 
  -3  -8   2       29.86       31.25      2.27 o 
  -2  -8   2      826.81      872.73     25.38 o 
  -1  -8   2       55.99       54.24      4.46 o 
   0  -8   2      299.78      314.19     11.20 o 
   1  -8   2      276.11      275.77     10.12 o 
   2  -8   2       60.80       50.73      4.69 o 
   3  -8   2      411.20      416.96     13.15 o 
   4  -8   2      285.29      283.12      7.97 o 
   5  -8   2      742.98      732.18     23.95 o 
   6  -8   2      810.47      785.67     22.81 o 
   7  -8   2      111.07      122.12      6.48 o 
   8  -8   2      278.04      296.71     10.63 o 
   9  -8   2        1.15        1.76      2.72 o 
  -8  -7   2       19.84       12.88     14.80 o 
  -7  -7   2        0.02        2.08      6.20 o 
  -6  -7   2      121.22      121.00      5.58 o 
  -5  -7   2        1.30        4.69      1.68 o 
  -4  -7   2       36.21       32.84      2.17 o 
  -3  -7   2       45.72       49.09      2.27 o 
  -2  -7   2      564.78      587.95     11.82 o 
  -1  -7   2       30.31       30.85      3.06 o 
   0  -7   2     1390.38     1376.20     22.75 o 
   1  -7   2       36.58       42.10      7.36 o 
   2  -7   2     1858.85     1806.55     30.76 o 
   3  -7   2     2131.67     2233.18     35.14 o 
   4  -7   2     1555.66     1661.14     36.51 o 
   5  -7   2      412.82      406.32     13.69 o 
   6  -7   2      252.50      229.80      9.00 o 
   7  -7   2      138.77      128.14     12.08 o 
   8  -7   2       19.97       17.40      5.33 o 
   9  -7   2       12.70        9.31      4.52 o 
  10  -7   2        0.03       -0.09      4.66 o 
  -9  -6   2       62.11       26.61     30.34 o 
  -8  -6   2        4.76        6.92      4.61 o 
  -7  -6   2       15.87       22.05      9.88 o 
  -6  -6   2      157.58      162.00     10.48 o 
  -5  -6   2      275.82      259.11     19.70 o 
  -4  -6   2      450.21      471.16     12.71 o 
  -3  -6   2      291.98      258.51      5.99 o 
  -2  -6   2        0.81        1.63      1.12 o 
  -1  -6   2      964.83     1025.73     14.32 o 
   0  -6   2      805.00      873.95     12.02 o 
   1  -6   2      484.60      500.49     11.02 o 
   2  -6   2      626.69      656.74     14.63 o 
   3  -6   2      806.41      831.18     15.50 o 
   4  -6   2        7.13        9.51      4.04 o 
   5  -6   2       19.88       23.79      6.35 o 
   6  -6   2       76.98       63.37      7.19 o 
   7  -6   2      641.39      624.22     31.63 o 
   8  -6   2      745.27      748.57     18.20 o 
   9  -6   2       13.76        8.94      8.43 o 
  10  -6   2        2.07        1.00      3.68 o 
  -9  -5   2       15.06       17.41     12.73 o 
  -8  -5   2       13.07        9.46      6.41 o 
  -7  -5   2      603.66      615.28     26.19 o 
  -6  -5   2      671.83      632.05     13.58 o 
  -5  -5   2      248.68      248.28      4.40 o 
  -4  -5   2      125.01      121.80      6.95 o 
  -3  -5   2     4618.34     4767.56     53.93 o 
  -2  -5   2      638.69      631.26     20.37 o 
  -1  -5   2     1427.22     1379.93     25.16 o 
   0  -5   2      814.37      820.43     14.01 o 
   1  -5   2     1829.67     1944.59     14.26 o 
   2  -5   2       72.49       71.98      2.58 o 
   3  -5   2        3.38        3.61      1.55 o 
   4  -5   2      262.58      265.05     10.51 o 
   5  -5   2      249.90      261.19      6.62 o 
   6  -5   2       19.89       20.96      6.71 o 
   7  -5   2        1.06        2.14      2.22 o 
   8  -5   2      176.75      165.30     20.04 o 
   9  -5   2        7.07        6.42      2.88 o 
  10  -5   2      173.80      185.26     11.51 o 
 -10  -4   2       40.99       36.95     31.70 o 
  -9  -4   2       40.72       48.91     26.77 o 
  -8  -4   2       69.89       75.93      4.06 o 
  -7  -4   2      195.73      182.93      5.90 o 
  -6  -4   2        0.13        0.58      1.13 o 
  -5  -4   2     1934.62     2146.08     32.29 o 
  -4  -4   2     1180.35     1291.94     27.92 o 
  -3  -4   2     1174.20     1221.09     20.50 o 
  -2  -4   2      250.69      238.50     10.19 o 
  -1  -4   2      340.79      379.87      5.94 o 
   0  -4   2     2307.37     2266.84     43.18 o 
   1  -4   2      957.05     1023.58     13.10 o 
   2  -4   2     4061.12     4230.84     32.65 o 
   3  -4   2       75.51       81.97      3.30 o 
   4  -4   2       76.66       85.70      6.72 o 
   5  -4   2      125.95      132.66      4.86 o 
   6  -4   2        2.00       -1.37      2.52 o 
   7  -4   2       33.60       27.56     13.16 o 
   8  -4   2       82.14       86.10      6.91 o 
   9  -4   2        0.61        1.61      3.37 o 
  10  -4   2      281.11      305.69     15.98 o 
 -10  -3   2       60.39       36.06     37.83 o 
  -9  -3   2       90.15       79.40      7.65 o 
  -8  -3   2      665.37      669.96     29.42 o 
  -7  -3   2      380.17      395.44     36.75 o 
  -6  -3   2      861.91      905.92     32.99 o 
  -5  -3   2     4010.36     3943.78     30.21 o 
  -4  -3   2      219.60      291.48      7.62 o 
  -3  -3   2       90.15       86.40      5.24 o 
  -2  -3   2        0.14        1.13      1.87 o 
  -1  -3   2     3240.37     3187.96     53.75 o 
   0  -3   2      451.16      416.73      8.18 o 
   1  -3   2     6213.20     6337.66    116.10 o 
   2  -3   2       62.43       68.63      5.43 o 
   3  -3   2       24.91       11.31      3.10 o 
   4  -3   2      104.98       84.97      2.63 o 
   5  -3   2       89.29       90.59      2.82 o 
   6  -3   2      330.26      337.14     13.29 o 
   7  -3   2       82.40       81.29      6.54 o 
   8  -3   2       10.96        8.60      6.16 o 
   9  -3   2      136.56      140.23      9.13 o 
  10  -3   2       28.87       25.81     20.75 o 
 -10  -2   2        8.01       13.37     12.08 o 
  -9  -2   2       66.73       67.64      5.26 o 
  -8  -2   2      584.33      561.03     14.04 o 
  -7  -2   2       78.83       86.11      1.89 o 
  -6  -2   2      301.02      285.06      6.71 o 
  -5  -2   2      112.46       94.28      3.29 o 
  -4  -2   2      723.80      834.84     15.78 o 
  -3  -2   2    13911.25    14331.25     49.06 o 
  -2  -2   2     1978.15     1828.33     37.51 o 
  -1  -2   2       15.52        8.91      1.06 o 
   1  -2   2     1581.94     1540.33     11.84 o 
   2  -2   2      360.20      366.80      7.76 o 
   3  -2   2       79.69       78.53      2.53 o 
   4  -2   2      571.77      654.43     22.80 o 
   5  -2   2      397.74      428.75     17.56 o 
   6  -2   2      209.46      198.67      8.18 o 
   7  -2   2       18.60       22.56      1.68 o 
   8  -2   2      220.62      200.31     10.96 o 
   9  -2   2       15.21       12.60      9.26 o 
  10  -2   2        1.48        5.37     10.69 o 
 -11  -1   2        5.27        3.81      8.50 o 
 -10  -1   2       93.60       99.88      5.16 o 
  -9  -1   2      228.26      238.04      9.05 o 
  -8  -1   2      207.41      186.78      7.34 o 
  -7  -1   2      184.25      184.42      3.11 o 
  -6  -1   2      541.42      518.03      7.86 o 
  -5  -1   2     1677.00     1715.44     29.26 o 
  -4  -1   2     1656.97     1832.79     14.73 o 
  -3  -1   2      652.96      699.74      9.72 o 
  -2  -1   2      293.07      318.59      6.11 o 
  -1  -1   2     5192.70     5046.45     59.83 o 
   0  -1   2     1995.34     1946.55     55.56 o 
   2  -1   2      745.60      789.66      9.17 o 
   3  -1   2        0.27        0.50      0.47 o 
   4  -1   2       30.91       29.39      1.57 o 
   5  -1   2     2360.68     2499.65     48.53 o 
   6  -1   2     2317.61     2446.40     65.64 o 
   7  -1   2        8.67        6.75      4.07 o 
   8  -1   2      639.36      643.65     38.49 o 
   9  -1   2       58.35       63.62     26.47 o 
  10  -1   2       50.90       50.95     26.40 o 
 -11   0   2      114.76       88.72     40.17 o 
 -10   0   2      236.65      254.65      7.95 o 
  -9   0   2      575.28      503.01     22.15 o 
  -8   0   2      108.93      127.22      5.14 o 
  -7   0   2      803.48      759.29     24.97 o 
  -6   0   2       51.02       43.87      2.40 o 
  -5   0   2      924.96     1051.15     17.48 o 
  -4   0   2     4791.34     4838.37     34.61 o 
  -3   0   2     2110.24     2227.14     27.41 o 
  -2   0   2     1118.60     1087.72     12.06 o 
   1   0   2      143.03       98.76      3.96 o 
   2   0   2     2924.24     2923.37     25.57 o 
   3   0   2        3.59       12.00      1.83 o 
   4   0   2       91.34      110.76      5.91 o 
   5   0   2      344.02      343.20     12.11 o 
   6   0   2      243.83      262.08      8.65 o 
   7   0   2       61.62       51.32      6.84 o 
   8   0   2      410.24      441.79     36.54 o 
   9   0   2       19.84       14.42     20.85 o 
  10   0   2        1.83        9.25      8.08 o 
 -11   1   2        2.30       -0.75      5.95 o 
 -10   1   2       50.47       57.07     48.22 o 
  -9   1   2      539.42      508.75     22.21 o 
  -8   1   2       14.06        6.56      5.71 o 
  -7   1   2      160.33      164.67      9.00 o 
  -6   1   2      282.33      314.52      7.35 o 
  -5   1   2     2523.61     2560.02     20.25 o 
  -4   1   2      127.26      144.38      3.41 o 
  -3   1   2       42.39       41.57      1.07 o 
   0   1   2     4455.04     4383.32     50.95 o 
   1   1   2     2131.97     2020.31     15.62 o 
   2   1   2       36.64       34.74      2.46 o 
   3   1   2       96.96      116.33      3.77 o 
   4   1   2       53.30       18.37      9.09 o 
   5   1   2      204.71      216.27      9.99 o 
   6   1   2       20.21       10.00     29.67 o 
   7   1   2      162.67      159.27     11.85 o 
   8   1   2      321.14      319.37     29.38 o 
   9   1   2       61.11       35.92     20.46 o 
  10   1   2        8.19       -2.08     14.66 o 
 -11   2   2       31.61       21.21     28.69 o 
 -10   2   2      190.12      171.67     31.96 o 
  -9   2   2      197.50      163.76     12.81 o 
  -8   2   2      400.55      441.05     13.98 o 
  -7   2   2       27.22       25.84      1.61 o 
  -6   2   2      270.95      274.24      7.20 o 
  -5   2   2     2059.14     2160.29     24.97 o 
  -4   2   2     1621.60     1666.75     11.32 o 
  -3   2   2      606.24      558.17      5.76 o 
  -2   2   2      237.36      199.62      5.35 o 
  -1   2   2     2333.35     2351.19     18.66 o 
   0   2   2     1114.70     1033.22      9.07 o 
   1   2   2     1772.64     1597.52     12.53 o 
   2   2   2       58.96       53.48      5.28 o 
   3   2   2     1138.74     1152.75     18.93 o 
   4   2   2       13.71       11.44      1.80 o 
   5   2   2      404.32      390.43     25.63 o 
   6   2   2      656.13      685.71     28.62 o 
   7   2   2      103.93       96.53      8.07 o 
   8   2   2       21.91       11.50      7.29 o 
   9   2   2       42.99       30.77     19.55 o 
 -10   3   2      928.72      951.09     41.29 o 
  -9   3   2      142.52      149.92      9.99 o 
  -8   3   2      194.73      192.99      9.77 o 
  -7   3   2      382.19      403.47      8.44 o 
  -6   3   2      585.05      572.35      8.47 o 
  -5   3   2      275.27      279.73      8.09 o 
  -4   3   2     2003.05     2048.83     24.05 o 
  -3   3   2      493.58      528.79     22.58 o 
  -2   3   2        6.95        6.81      1.77 o 
  -1   3   2     2677.20     2651.40     23.36 o 
   0   3   2       82.98       74.01      6.17 o 
   1   3   2      477.24      430.85      8.78 o 
   2   3   2      475.01      512.81     13.54 o 
   3   3   2     2255.35     2090.64     90.71 o 
   4   3   2      413.93      385.33      4.99 o 
   5   3   2       38.96       37.72      1.55 o 
   6   3   2       45.61       44.85      1.56 o 
   7   3   2       43.22       41.28      5.32 o 
   8   3   2        9.63       11.70      6.51 o 
   9   3   2       10.24       14.07     10.50 o 
 -10   4   2       12.21       10.70      5.19 o 
  -9   4   2      106.20      115.45      6.75 o 
  -8   4   2      102.11      102.10      4.29 o 
  -7   4   2       89.45       87.54      2.67 o 
  -6   4   2      121.21      127.86      5.50 o 
  -5   4   2     1281.98     1375.71     22.95 o 
  -4   4   2      253.61      295.42      8.73 o 
  -3   4   2      454.78      423.13      5.74 o 
  -2   4   2     1317.60     1368.16     24.53 o 
  -1   4   2      512.68      555.47      6.10 o 
   0   4   2        5.24        7.23      2.46 o 
   1   4   2      365.96      367.54     11.02 o 
   2   4   2        3.45       18.11      5.61 o 
   3   4   2       58.24       58.01      4.87 o 
   4   4   2      605.72      620.87     13.32 o 
   5   4   2      169.03      170.39      4.12 o 
   6   4   2      113.70      114.27      4.22 o 
   7   4   2      100.27      105.38     12.49 o 
   8   4   2      146.87      165.14     18.70 o 
 -10   5   2        1.11       -0.76      2.74 o 
  -9   5   2        0.61        0.14      1.65 o 
  -8   5   2       83.12       82.54      3.50 o 
  -7   5   2      785.20      814.49     20.88 o 
  -6   5   2      107.23      104.85      4.02 o 
  -5   5   2        1.04        0.32      1.25 o 
  -4   5   2        0.67        2.01      1.26 o 
  -2   5   2     4218.22     4446.78     76.84 o 
  -1   5   2     2103.00     2024.35     25.40 o 
   0   5   2      163.24      165.85     13.64 o 
   1   5   2      125.16      112.47      7.42 o 
   2   5   2       64.06       49.67      4.55 o 
   3   5   2       10.09       13.91      6.63 o 
   4   5   2        3.25        0.90      6.03 o 
   5   5   2      467.66      439.17     12.53 o 
   6   5   2      280.31      271.10      9.66 o 
   7   5   2      472.25      470.60     23.58 o 
   8   5   2       72.80       67.79     50.15 o 
 -11   6   2       14.52        9.69      5.75 o 
 -10   6   2       56.72       49.66     11.06 o 
  -9   6   2       17.31       14.83      5.69 o 
  -8   6   2        0.70        1.37      1.46 o 
  -7   6   2      274.53      264.20      6.57 o 
  -6   6   2        0.19        1.75      1.70 o 
  -5   6   2        0.29        0.12      2.02 o 
  -4   6   2      182.57      172.34      5.15 o 
  -3   6   2      113.31      130.50      7.25 o 
  -2   6   2        6.68        8.64      2.97 o 
  -1   6   2     1825.07     1950.12     31.95 o 
   0   6   2      681.78      700.33     49.96 o 
   1   6   2      719.78      733.04     14.53 o 
   2   6   2      115.24      111.83      7.19 o 
   3   6   2      521.88      501.17     23.49 o 
   4   6   2       48.81       50.14      4.52 o 
   5   6   2       26.38       19.39      6.13 o 
   6   6   2      109.08       87.72      5.29 o 
   7   6   2        4.71        5.19     12.47 o 
 -11   7   2       51.86       54.96      5.55 o 
 -10   7   2        0.91        1.16      3.78 o 
  -9   7   2        7.92        2.05      5.00 o 
  -8   7   2        6.06        6.30      3.48 o 
  -7   7   2       20.48       19.88      4.84 o 
  -6   7   2      197.98      204.72      6.75 o 
  -5   7   2      352.00      332.06      8.87 o 
  -4   7   2       93.98       80.32      3.63 o 
  -3   7   2      527.71      613.29     10.48 o 
  -2   7   2       51.03       49.53      4.49 o 
  -1   7   2      169.51      201.43      6.12 o 
   0   7   2      360.51      357.04     10.62 o 
   1   7   2      220.29      244.61     11.15 o 
   2   7   2       44.70       44.04      5.12 o 
   3   7   2      163.24      167.33      8.19 o 
   4   7   2      116.28      123.43      6.25 o 
   5   7   2       98.30      102.93      9.22 o 
   6   7   2        3.94        6.58     10.99 o 
   7   7   2       22.43        9.90     12.80 o 
 -10   8   2       61.98       59.22      5.62 o 
  -9   8   2      322.45      330.34     15.39 o 
  -8   8   2       24.11       19.59      5.56 o 
  -7   8   2        9.55        5.36      4.02 o 
  -6   8   2     1771.22     1807.67     42.51 o 
  -5   8   2     1157.93     1137.82     41.98 o 
  -4   8   2      423.59      421.93     13.89 o 
  -3   8   2      157.85      162.62      5.50 o 
  -2   8   2     1161.01     1200.60     35.29 o 
  -1   8   2       40.81       43.42     11.41 o 
   0   8   2       80.04       90.40      5.15 o 
   1   8   2       50.34       45.31      9.04 o 
   2   8   2        0.66        4.23      9.89 o 
   3   8   2       16.23       12.36      6.14 o 
   4   8   2       58.40       53.68      6.59 o 
   5   8   2       56.21       55.06      4.01 o 
   6   8   2        9.20        3.70      7.37 o 
 -10   9   2       21.99       22.84     10.07 o 
  -9   9   2       56.93       61.37     22.23 o 
  -8   9   2      189.59      202.46     10.16 o 
  -7   9   2      323.50      334.45     13.97 o 
  -6   9   2       44.37       43.97      5.39 o 
  -5   9   2      135.55      132.43      5.84 o 
  -4   9   2      251.92      243.41      8.95 o 
  -3   9   2      692.07      709.81     18.68 o 
  -2   9   2      118.60      109.41      4.72 o 
  -1   9   2      245.18      233.53      8.71 o 
   0   9   2      468.77      444.04     15.48 o 
   1   9   2     1237.56     1276.80     36.51 o 
   2   9   2        6.60        3.76      2.71 o 
   3   9   2      184.61      178.08     14.20 o 
   4   9   2       52.01       53.95      4.26 o 
   5   9   2        2.73        2.92     12.57 o 
  -9  10   2       25.50       23.53     13.66 o 
  -8  10   2       65.91       68.13      6.06 o 
  -7  10   2        0.08        2.09      3.12 o 
  -6  10   2        0.03        3.10      2.91 o 
  -5  10   2      269.55      276.71     12.82 o 
  -4  10   2       94.01       83.59      6.80 o 
  -3  10   2        1.18        3.12      3.39 o 
  -2  10   2      248.26      251.81      9.69 o 
  -1  10   2      473.26      467.58     20.20 o 
   0  10   2       73.46       72.53      5.37 o 
   1  10   2       40.47       36.69     10.93 o 
   2  10   2       63.51       62.02      6.00 o 
   3  10   2      677.68      699.74     10.94 o 
   4  10   2        4.86        1.61      9.29 o 
  -8  11   2       87.78       93.50      6.12 o 
  -7  11   2        9.91       11.91      8.79 o 
  -6  11   2      119.86      129.50      5.66 o 
  -5  11   2        3.93        4.90      3.02 o 
  -4  11   2      181.40      174.53      5.89 o 
  -3  11   2       47.63       32.39     10.13 o 
  -2  11   2        4.80        4.57      3.18 o 
  -1  11   2       26.38       20.00      9.45 o 
   0  11   2       47.47       53.70      9.72 o 
   1  11   2        9.01        5.99      3.94 o 
   2  11   2      122.94      119.98      5.11 o 
   3  11   2        2.58        7.91      9.66 o 
  -7  12   2       25.20       12.83      9.57 o 
  -6  12   2       11.39       12.12      4.90 o 
  -5  12   2       39.94       38.89      9.69 o 
  -4  12   2       98.74       85.35     10.77 o 
  -3  12   2       46.18       32.75     15.03 o 
  -2  12   2      129.33      144.40      6.85 o 
  -1  12   2      447.49      458.04     15.28 o 
   0  12   2       65.95       68.26      9.29 o 
   1  12   2       68.92       71.08      8.98 o 
  -4  13   2       17.19       16.07      7.91 o 
  -3  13   2       49.76       33.70     13.11 o 
  -1 -13   3       36.31       49.20     38.94 o 
   0 -13   3       16.85       17.71      8.71 o 
   1 -13   3       66.26       66.42      7.94 o 
   2 -13   3       47.03       46.42      4.50 o 
   3 -13   3        6.20        4.88      3.61 o 
   4 -13   3       14.14       12.69      7.04 o 
   5 -13   3       43.77       64.40     12.29 o 
  -3 -12   3       21.27        5.66     11.12 o 
  -2 -12   3        4.58        7.54      6.43 o 
  -1 -12   3        3.01        2.67      2.96 o 
   0 -12   3      182.88      199.07      6.46 o 
   1 -12   3      100.29       93.08      6.09 o 
   2 -12   3      163.87      154.34      9.87 o 
   3 -12   3      174.06      164.70      9.95 o 
   4 -12   3       25.84       26.81     10.32 o 
   5 -12   3       14.59       13.40      7.02 o 
   6 -12   3        7.87        7.41      4.44 o 
  -4 -11   3      130.45      168.02     18.17 o 
  -3 -11   3       34.74       28.69     27.89 o 
  -2 -11   3      143.97      136.88      6.23 o 
  -1 -11   3        2.67        1.72      3.70 o 
   0 -11   3      144.45      126.97      9.89 o 
   1 -11   3       38.79       34.82      9.98 o 
   2 -11   3       39.32       37.11     11.66 o 
   3 -11   3       15.33       12.91      5.28 o 
   4 -11   3      339.87      340.20     20.20 o 
   5 -11   3      466.30      452.55     14.38 o 
   6 -11   3      111.95      116.59      8.36 o 
   7 -11   3      111.92      123.43      7.11 o 
  -5 -10   3      104.93      136.16     18.11 o 
  -4 -10   3       41.96       40.51     25.37 o 
  -3 -10   3       40.78       52.01      5.52 o 
  -2 -10   3       60.43       64.98      7.69 o 
  -1 -10   3        9.17        6.32      4.69 o 
   0 -10   3      410.73      390.37     11.39 o 
   1 -10   3      689.92      652.13     26.19 o 
   2 -10   3      617.46      630.05     19.48 o 
   3 -10   3      362.98      384.27     16.29 o 
   4 -10   3      141.95      129.99      5.43 o 
   5 -10   3      104.62      114.38     11.60 o 
   6 -10   3      117.84      106.46      8.58 o 
   7 -10   3      106.04      112.94      6.70 o 
   8 -10   3      178.96      190.81      8.13 o 
  -6  -9   3       21.54       26.65     11.79 o 
  -4  -9   3      181.41      189.60     14.55 o 
  -3  -9   3      524.31      511.67     25.11 o 
  -2  -9   3      259.18      255.59     11.66 o 
  -1  -9   3       27.92       29.56      5.40 o 
   0  -9   3      963.72     1033.20     29.43 o 
   1  -9   3      352.39      345.57     10.36 o 
   2  -9   3      186.93      184.73      6.76 o 
   3  -9   3       41.43       38.65     12.19 o 
   4  -9   3      841.96      839.15     25.81 o 
   5  -9   3      128.48      113.54     13.95 o 
   6  -9   3      313.66      304.98     11.86 o 
   7  -9   3       13.00        7.55      4.58 o 
   8  -9   3       18.47       13.75      4.73 o 
   9  -9   3        8.80        6.43      5.82 o 
  -7  -8   3        0.44        1.07      3.31 o 
  -6  -8   3       22.18       22.39      9.16 o 
  -5  -8   3       12.93        9.87     14.37 o 
  -4  -8   3      201.73      209.65      5.19 o 
  -3  -8   3      481.74      479.49     11.00 o 
  -2  -8   3       77.28       83.04      6.36 o 
  -1  -8   3      116.55       92.12      4.35 o 
   0  -8   3      451.19      412.95     12.45 o 
   1  -8   3     1245.09     1237.67     43.82 o 
   2  -8   3      932.89      890.48     42.26 o 
   3  -8   3      680.95      685.96     21.07 o 
   4  -8   3      715.61      708.85     30.83 o 
   5  -8   3      744.18      750.85     22.36 o 
   6  -8   3      127.40      133.13      7.18 o 
   7  -8   3      142.83      153.78      6.38 o 
   8  -8   3       56.07       40.41     15.54 o 
   9  -8   3      137.40      140.39     10.52 o 
  -8  -7   3       28.18       19.39     12.21 o 
  -7  -7   3       11.70        8.42      5.89 o 
  -6  -7   3       56.81       66.22      6.94 o 
  -5  -7   3        1.25       -1.52     15.89 o 
  -4  -7   3      496.03      553.48     13.66 o 
  -3  -7   3        3.53        5.66      1.93 o 
  -2  -7   3       70.22       71.72      3.00 o 
  -1  -7   3      823.24      810.90     17.38 o 
   0  -7   3       76.94       80.99      3.58 o 
   1  -7   3      408.00      379.74      8.56 o 
   2  -7   3      225.29      217.10      7.24 o 
   3  -7   3      290.63      305.92      8.26 o 
   4  -7   3       79.46       83.01      4.99 o 
   5  -7   3       23.44       28.66      7.75 o 
   6  -7   3      757.36      762.42     22.44 o 
   7  -7   3      141.03      134.48      6.53 o 
   8  -7   3       36.68       26.23     11.78 o 
   9  -7   3      260.77      268.55     11.81 o 
  10  -7   3        3.60        4.08      4.73 o 
  -9  -6   3       67.89       49.49     29.52 o 
  -8  -6   3      578.28      544.23     18.14 o 
  -7  -6   3      157.13      158.60     18.76 o 
  -6  -6   3       85.64       73.24      5.95 o 
  -5  -6   3      279.98      280.08     20.87 o 
  -4  -6   3       60.06       50.20      4.33 o 
  -3  -6   3      504.06      488.78     16.47 o 
  -2  -6   3      492.92      456.12      8.99 o 
  -1  -6   3       19.91       25.99      2.23 o 
   0  -6   3      320.82      299.98      9.83 o 
   1  -6   3       31.78       25.09      2.80 o 
   2  -6   3        0.05        3.41      2.85 o 
   3  -6   3        5.98        5.61      3.08 o 
   4  -6   3      754.32      779.22     14.86 o 
   5  -6   3        0.30        0.14      2.70 o 
   6  -6   3      320.38      310.94     11.47 o 
   7  -6   3       41.88       32.60     17.57 o 
   8  -6   3      876.79      905.13     30.14 o 
   9  -6   3      192.78      220.40     15.36 o 
  10  -6   3       20.80       21.96     12.81 o 
  -9  -5   3        4.20        5.60      3.31 o 
  -8  -5   3        2.23        5.80      5.70 o 
  -7  -5   3        0.27        1.53      2.41 o 
  -6  -5   3      406.65      426.57     15.83 o 
  -5  -5   3        0.19        1.75      2.39 o 
  -4  -5   3      288.82      310.47     12.78 o 
  -3  -5   3       60.56       54.90      1.63 o 
  -2  -5   3        0.61        0.79      0.55 o 
  -1  -5   3       93.79       89.47      2.10 o 
   0  -5   3       13.02       23.97      1.65 o 
   1  -5   3      706.66      753.24      9.38 o 
   2  -5   3      553.58      589.53     11.86 o 
   3  -5   3     3325.71     3466.73     54.52 o 
   4  -5   3      147.33      179.56      9.23 o 
   5  -5   3      136.13      157.81      7.04 o 
   6  -5   3       13.42       11.21      5.99 o 
   7  -5   3       46.93       53.28     26.33 o 
   8  -5   3      944.99      952.30     32.43 o 
   9  -5   3      165.22      158.37      9.53 o 
  10  -5   3        6.05        6.54      5.27 o 
 -10  -4   3      118.42       87.85     49.06 o 
  -9  -4   3      209.85      227.30      8.52 o 
  -8  -4   3      252.31      275.31      8.81 o 
  -7  -4   3      771.52      793.76     20.60 o 
  -6  -4   3       43.21       40.27      9.76 o 
  -5  -4   3     1305.93     1337.47     35.00 o 
  -4  -4   3      531.95      595.58     19.58 o 
  -3  -4   3        2.91        8.41      1.36 o 
  -2  -4   3     1730.05     1798.65     13.74 o 
  -1  -4   3       85.13      121.15      6.62 o 
   0  -4   3       51.90       55.18      1.76 o 
   1  -4   3      909.96     1034.10     16.34 o 
   2  -4   3     2064.79     2115.83     18.40 o 
   3  -4   3     2329.01     2480.61     31.56 o 
   4  -4   3      237.81      161.16      7.03 o 
   5  -4   3      142.06      120.15     18.09 o 
   6  -4   3        0.25        5.09      2.95 o 
   7  -4   3      124.14      117.07      9.56 o 
   8  -4   3      144.56      134.96      8.11 o 
   9  -4   3        4.34        6.89      5.37 o 
  10  -4   3       13.36        3.05      8.38 o 
 -10  -3   3       55.24       56.84      4.00 o 
  -9  -3   3        9.58        2.34      2.79 o 
  -8  -3   3      248.95      222.22      5.38 o 
  -7  -3   3     1926.80     2042.60     57.38 o 
  -6  -3   3      354.75      345.74     11.12 o 
  -5  -3   3     1804.21     1827.27     29.21 o 
  -4  -3   3     1929.86     1848.94     55.76 o 
  -3  -3   3     1839.67     1993.07    106.55 o 
  -2  -3   3      706.22      614.58      9.63 o 
  -1  -3   3      208.99      183.28      4.27 o 
   0  -3   3      845.54      766.36     12.22 o 
   1  -3   3      955.75      993.46     18.88 o 
   2  -3   3     1800.28     1936.04     15.72 o 
   3  -3   3     2452.19     2806.53     50.85 o 
   4  -3   3      118.23      118.18      8.40 o 
   5  -3   3        0.20        1.53      2.77 o 
   6  -3   3     1195.28     1237.49     51.05 o 
   7  -3   3       54.19       62.83     22.84 o 
   8  -3   3      530.66      553.20     33.33 o 
   9  -3   3      132.11      162.79      9.86 o 
  10  -3   3        4.56        5.29      6.36 o 
 -10  -2   3       40.14       34.67      4.23 o 
  -9  -2   3      219.18      205.97      5.97 o 
  -8  -2   3        2.31        4.20      2.50 o 
  -7  -2   3      733.06      708.65     14.95 o 
  -6  -2   3      211.04      231.51      3.26 o 
  -5  -2   3      282.98      306.60      9.23 o 
  -4  -2   3      346.07      304.13      9.67 o 
  -3  -2   3     1019.57      908.86     14.44 o 
  -2  -2   3     3973.44     3866.04     35.27 o 
  -1  -2   3        4.17       12.14      3.23 o 
   0  -2   3     4137.42     4074.45     34.92 o 
   1  -2   3      353.48      345.69      9.16 o 
   2  -2   3      193.18      158.03      4.76 o 
   3  -2   3     1529.93     1556.30     69.06 o 
   4  -2   3      331.71      354.03     19.03 o 
   5  -2   3     1487.63     1664.41     65.54 o 
   6  -2   3      793.56      807.41     23.57 o 
   7  -2   3      116.26      111.98      7.01 o 
   8  -2   3       43.71       38.29     19.59 o 
   9  -2   3        9.99       11.78      7.97 o 
  10  -2   3        9.58       -7.29     20.25 o 
 -11  -1   3       34.22       32.33     12.73 o 
 -10  -1   3       62.23       69.53      9.23 o 
  -9  -1   3      196.31      189.70      7.21 o 
  -8  -1   3      267.80      238.63      8.51 o 
  -7  -1   3      950.93      981.40     38.09 o 
  -6  -1   3       17.77       15.97      2.92 o 
  -5  -1   3      345.63      329.41      8.70 o 
  -4  -1   3      269.10      316.62      4.51 o 
  -3  -1   3     1512.44     1461.94     20.71 o 
  -2  -1   3      185.26      192.68      4.06 o 
  -1  -1   3     1661.12     1675.28     27.68 o 
   0  -1   3     5137.89     5222.23     43.56 o 
   1  -1   3      235.02      192.15      6.87 o 
   2  -1   3     1017.54      896.15     40.67 o 
   3  -1   3      102.97       88.17      3.46 o 
   4  -1   3       35.86       43.36      3.12 o 
   5  -1   3      676.95      623.90     11.13 o 
   6  -1   3       25.60       23.61      4.56 o 
   7  -1   3      279.57      249.06     13.26 o 
   8  -1   3       30.08       26.14     16.35 o 
   9  -1   3        1.41        3.00      9.07 o 
  10  -1   3      178.49      220.36     25.95 o 
 -11   0   3       12.88       19.93      8.73 o 
 -10   0   3      289.19      265.90     15.94 o 
  -9   0   3      284.00      288.82     12.17 o 
  -8   0   3       27.51       32.62      3.44 o 
  -7   0   3       14.45       10.40      3.52 o 
  -6   0   3       94.27       90.12      1.98 o 
  -5   0   3        0.70        1.26      0.55 o 
  -4   0   3       43.92       63.18      1.23 o 
  -3   0   3      976.68      977.20      9.03 o 
  -2   0   3      653.08      651.29      9.21 o 
  -1   0   3        4.48       13.69      3.04 o 
   0   0   3     2122.94     2177.72     16.41 o 
   1   0   3     3577.44     3320.05     58.82 o 
   2   0   3      232.19      216.21      7.39 o 
   3   0   3       17.04       16.27      2.83 o 
   4   0   3       76.61       91.68      3.55 o 
   5   0   3      349.18      395.40     19.10 o 
   6   0   3        2.87        3.07      1.15 o 
   7   0   3     1616.18     1564.76     61.78 o 
   8   0   3      133.60      101.61     82.72 o 
   9   0   3      206.40      188.23     96.71 o 
  10   0   3       78.71       49.55     28.91 o 
 -11   1   3       68.13       43.29     29.35 o 
 -10   1   3      614.23      624.57     21.20 o 
  -9   1   3       86.04       84.43      4.64 o 
  -8   1   3      219.23      216.44      5.31 o 
  -7   1   3      283.95      265.24      6.34 o 
  -6   1   3       13.33        6.73      1.69 o 
  -5   1   3      155.81      148.56      4.08 o 
  -4   1   3     2748.58     2651.99     36.65 o 
  -3   1   3      122.23      108.36      2.23 o 
  -2   1   3      433.24      429.50      3.28 o 
  -1   1   3     3823.30     3591.46     92.41 o 
   0   1   3       17.76       29.68      1.19 o 
   1   1   3      311.80      311.61      6.03 o 
   2   1   3      881.33      907.27     11.21 o 
   3   1   3       20.29       22.22      9.68 o 
   4   1   3       15.04       10.80      6.17 o 
   5   1   3       43.54       52.31      7.15 o 
   6   1   3       15.59        9.27      6.60 o 
   7   1   3      419.99      391.90     15.72 o 
   8   1   3       22.15       21.00     12.59 o 
   9   1   3       25.86       15.10     12.23 o 
 -10   2   3       19.12        8.74      6.08 o 
  -9   2   3       89.78       90.45      4.05 o 
  -8   2   3      317.33      327.59      9.43 o 
  -7   2   3       89.65       89.71      3.51 o 
  -6   2   3      359.86      391.05      6.94 o 
  -5   2   3        2.05       -0.05      0.76 o 
  -4   2   3      383.12      405.15      4.80 o 
  -3   2   3      621.96      579.87     16.66 o 
  -2   2   3      725.85      618.89      5.70 o 
  -1   2   3       19.17       23.64      2.01 o 
   0   2   3      288.48      253.08      6.14 o 
   1   2   3     4339.29     4242.96     63.67 o 
   2   2   3      183.21      166.30      6.08 o 
   3   2   3      185.53      180.89      9.78 o 
   4   2   3      539.96      549.87     42.41 o 
   5   2   3      164.40      171.92      9.34 o 
   6   2   3      201.15      188.18     10.93 o 
   7   2   3      800.71      816.52     37.34 o 
   8   2   3       62.62       54.62      8.45 o 
   9   2   3        1.95        2.05      5.05 o 
 -10   3   3       68.95       83.66      9.21 o 
  -9   3   3      578.90      595.82     22.50 o 
  -8   3   3      346.93      305.87      6.58 o 
  -7   3   3      200.09      195.41      6.77 o 
  -6   3   3     1475.69     1553.50     16.99 o 
  -5   3   3     1488.77     1486.81     29.38 o 
  -4   3   3      337.46      346.49      9.90 o 
  -3   3   3      715.55      642.53      9.11 o 
  -2   3   3     4859.08     5028.16     62.49 o 
  -1   3   3       29.01       32.54      1.52 o 
   0   3   3      299.10      266.13      9.01 o 
   1   3   3       32.46       35.10      1.79 o 
   2   3   3       78.72       74.80      1.84 o 
   3   3   3      624.99      571.63     14.77 o 
   4   3   3      659.25      687.22     41.40 o 
   5   3   3      369.78      386.08     32.95 o 
   6   3   3        0.97        3.47      3.74 o 
   7   3   3       40.52       24.40     10.55 o 
   8   3   3        0.01       -0.31      5.22 o 
   9   3   3        1.58       -1.85     16.11 o 
 -11   4   3        3.19        4.71      3.81 o 
 -10   4   3        0.13        0.90      1.62 o 
  -9   4   3      302.96      299.84     10.05 o 
  -8   4   3      241.68      240.15      9.90 o 
  -7   4   3     1469.89     1564.88     29.57 o 
  -6   4   3     2897.09     3087.42     33.62 o 
  -5   4   3        4.79        3.92      1.51 o 
  -4   4   3     5173.33     5442.64     24.23 o 
  -3   4   3     6483.92     6170.27     24.59 o 
  -2   4   3      355.28      377.97     11.45 o 
  -1   4   3     2587.33     2575.79     58.32 o 
   0   4   3      303.94      314.60     11.22 o 
   1   4   3       67.98       75.55      6.63 o 
   2   4   3        6.78        7.49      8.14 o 
   3   4   3        2.84        5.80      2.60 o 
   4   4   3        3.16        1.44      4.66 o 
   5   4   3      982.72      967.66     26.07 o 
   6   4   3       16.69       12.50      6.89 o 
   7   4   3      171.81      169.56     15.84 o 
   8   4   3       44.66       49.96     36.27 o 
 -11   5   3       23.24       22.49     13.07 o 
 -10   5   3       14.09       13.66      5.60 o 
  -9   5   3      160.94      161.85     20.91 o 
  -8   5   3       48.72       47.79      2.96 o 
  -7   5   3       21.33       24.30      2.09 o 
  -6   5   3       20.58       25.32      3.90 o 
  -5   5   3        0.69        1.47      1.02 o 
  -4   5   3      643.87      601.43     14.66 o 
  -3   5   3      129.83      131.30      6.29 o 
  -2   5   3     2836.87     2850.46     35.30 o 
  -1   5   3     1379.27     1436.25     17.86 o 
   0   5   3      109.71      121.77      6.81 o 
   1   5   3        2.44        2.03      5.00 o 
   3   5   3      238.77      230.65     22.88 o 
   4   5   3       31.81       21.69      9.51 o 
   5   5   3      579.25      644.73     78.09 o 
   6   5   3      179.09      197.47     23.15 o 
   7   5   3       58.35       56.36     19.27 o 
   8   5   3       13.46       21.86     25.38 o 
 -11   6   3      276.97      299.52     10.20 o 
 -10   6   3        0.24        3.75      3.50 o 
  -9   6   3       13.37       18.92      6.25 o 
  -8   6   3       41.38       42.05      3.15 o 
  -7   6   3       75.96       83.23      2.98 o 
  -6   6   3       45.36       36.96      3.45 o 
  -5   6   3      493.08      467.24      9.02 o 
  -4   6   3      169.49      165.74      4.46 o 
  -3   6   3      628.70      671.35     29.33 o 
  -2   6   3      548.03      563.19     22.35 o 
  -1   6   3      368.84      508.89     72.84 o 
   0   6   3      103.53      102.27      5.42 o 
   1   6   3      566.44      594.16     20.88 o 
   2   6   3      292.02      299.61     12.08 o 
   3   6   3       50.15       49.94      8.66 o 
   4   6   3       10.13        9.61      8.09 o 
   5   6   3        1.71        3.11      2.85 o 
   6   6   3      129.18      143.36      7.33 o 
   7   6   3       71.02       65.92     47.36 o 
 -11   7   3       86.77       89.21      6.13 o 
 -10   7   3        1.72        3.25      4.46 o 
  -9   7   3       12.43       13.06      6.25 o 
  -8   7   3       98.44      102.15      6.78 o 
  -7   7   3        2.91        5.37      2.38 o 
  -6   7   3     1260.17     1261.61     28.02 o 
  -5   7   3        0.12        0.33      1.77 o 
  -4   7   3      219.78      231.77      7.00 o 
  -3   7   3       35.32       39.60     12.43 o 
  -2   7   3        5.79       10.93      4.25 o 
  -1   7   3       20.76       27.49      6.75 o 
   0   7   3       14.13       16.06      5.21 o 
   1   7   3       73.17       87.77      5.74 o 
   2   7   3       63.83       65.44     11.68 o 
   3   7   3      927.88     1005.18     30.03 o 
   4   7   3      247.46      259.68     10.71 o 
   5   7   3      237.03      257.79     11.14 o 
   6   7   3       97.69      124.34     80.31 o 
 -10   8   3      178.73      206.63     19.05 o 
  -9   8   3       42.68       45.57     12.45 o 
  -8   8   3      181.10      170.89     13.17 o 
  -7   8   3       31.38       22.37      3.08 o 
  -6   8   3      138.82      133.32      4.73 o 
  -5   8   3       32.49       39.61     10.79 o 
  -4   8   3        0.55       -0.88      4.01 o 
  -3   8   3       57.85       69.46      4.71 o 
  -2   8   3      180.50      173.21      6.96 o 
  -1   8   3        6.00       12.04      4.49 o 
   0   8   3        0.04        2.83      3.62 o 
   1   8   3       44.58       43.36     13.36 o 
   2   8   3        2.33       -0.01      3.12 o 
   3   8   3      104.79       97.04      6.30 o 
   4   8   3      227.66      258.39     10.96 o 
   5   8   3      529.49      514.69     16.59 o 
 -10   9   3       84.99       75.22      6.61 o 
  -9   9   3      198.16      193.50     15.48 o 
  -8   9   3       31.94       30.84     14.98 o 
  -7   9   3       21.71       25.60     16.25 o 
  -6   9   3      330.39      327.34     11.81 o 
  -5   9   3        2.17        2.41      2.77 o 
  -4   9   3        0.88        1.51      2.92 o 
  -3   9   3      169.02      156.89      7.07 o 
  -2   9   3       83.98       74.87      9.11 o 
  -1   9   3      373.42      401.08     13.50 o 
   0   9   3      239.49      233.97      9.26 o 
   1   9   3        8.60        4.89      4.35 o 
   2   9   3       81.38       80.66      4.94 o 
   3   9   3      200.71      224.26     13.99 o 
   4   9   3       34.94       34.15      4.39 o 
  -9  10   3        0.23       -1.62      5.76 o 
  -8  10   3      113.08      102.24      6.92 o 
  -7  10   3       68.72       68.83     16.31 o 
  -6  10   3        0.78        2.38      2.69 o 
  -5  10   3        5.83        4.54      2.75 o 
  -4  10   3      236.14      218.09      6.30 o 
  -3  10   3      419.60      416.89     18.63 o 
  -2  10   3      145.91      155.68      5.76 o 
  -1  10   3      229.14      208.52      9.57 o 
   0  10   3      128.46      128.36      6.00 o 
   1  10   3        0.20        3.08      3.27 o 
   2  10   3        2.92        2.29      2.89 o 
   3  10   3      241.62      257.12     21.30 o 
  -8  11   3       62.49       55.46      5.45 o 
  -7  11   3       23.13       27.96     13.27 o 
  -6  11   3        1.49        1.81      2.57 o 
  -5  11   3       68.05       69.48      6.70 o 
  -4  11   3      162.51      173.82      6.72 o 
  -3  11   3       81.18       83.02      6.89 o 
  -2  11   3        0.22        4.50      3.25 o 
  -1  11   3      191.34      207.53     12.85 o 
   0  11   3      279.46      265.55     10.96 o 
   1  11   3        2.60       10.66     10.21 o 
   2  11   3        0.00       -0.86      3.91 o 
  -6  12   3       35.23       37.16     19.39 o 
  -5  12   3       76.85       74.59      6.02 o 
  -4  12   3      214.13      196.09      9.96 o 
  -3  12   3      333.60      359.35     11.99 o 
  -2  12   3      583.01      661.25     51.53 o 
  -1  12   3       11.65        5.65      3.54 o 
   0  12   3       19.47       14.24      8.17 o 
  -1 -13   4        0.22        2.08     10.55 o 
   0 -13   4       13.75        7.95      5.26 o 
   1 -13   4       28.95       32.81     12.51 o 
   2 -13   4      143.30      139.96      6.32 o 
   3 -13   4       83.63       76.57     14.67 o 
   4 -13   4        5.95        7.78      5.24 o 
  -3 -12   4        1.23        3.45      4.18 o 
  -2 -12   4      148.86      137.88     14.52 o 
  -1 -12   4      179.11      145.31      9.75 o 
   0 -12   4        7.58        4.81      3.23 o 
   1 -12   4       38.86       29.20      9.40 o 
   2 -12   4      188.94      204.92     14.15 o 
   3 -12   4       53.39       65.21      6.46 o 
   4 -12   4      146.46      147.12      6.85 o 
   5 -12   4      181.84      182.09      8.27 o 
   6 -12   4        5.99        1.58      4.14 o 
  -4 -11   4        6.25       11.45     10.43 o 
  -3 -11   4      179.04      189.07     16.19 o 
  -2 -11   4        0.62        1.29      5.32 o 
  -1 -11   4      168.07      139.48     13.91 o 
   0 -11   4      379.84      349.23     12.09 o 
   1 -11   4      669.40      635.82     18.75 o 
   2 -11   4      308.41      303.85     10.33 o 
   3 -11   4       11.35       12.33      5.55 o 
   4 -11   4      424.25      429.74     15.06 o 
   5 -11   4      171.01      165.47      8.27 o 
   6 -11   4       36.81       33.80     13.34 o 
   7 -11   4       66.03       72.15     11.28 o 
  -6 -10   4       75.65       83.13     11.80 o 
  -5 -10   4      319.16      299.82     22.01 o 
  -4 -10   4      168.59      125.46     68.06 o 
  -3 -10   4      196.96      221.56     62.28 o 
  -2 -10   4      308.99      312.77     11.42 o 
  -1 -10   4       69.83       58.20      5.01 o 
   0 -10   4       98.01      111.49      6.08 o 
   1 -10   4       54.50       57.87      4.29 o 
   2 -10   4      248.82      231.55     10.08 o 
   3 -10   4      405.61      381.24     14.37 o 
   4 -10   4      233.52      228.94     10.55 o 
   5 -10   4       77.74       70.46      9.32 o 
   6 -10   4        8.02        9.58      4.23 o 
   7 -10   4      205.66      190.58      8.46 o 
   8 -10   4      230.06      220.51     10.83 o 
  -7  -9   4        9.15        7.99      7.06 o 
  -6  -9   4        1.66        2.30      3.92 o 
  -5  -9   4       50.88       44.40     15.61 o 
  -4  -9   4       77.96       62.36     41.22 o 
  -3  -9   4      353.67      372.35     18.09 o 
  -2  -9   4       22.89       22.63      2.64 o 
  -1  -9   4      124.47      127.96      8.10 o 
   0  -9   4      278.42      299.81     10.81 o 
   1  -9   4       49.75       53.72      3.99 o 
   2  -9   4      117.02      111.73      6.89 o 
   3  -9   4        2.87        7.83      4.97 o 
   4  -9   4      504.57      497.22     19.08 o 
   5  -9   4       31.89       30.38      8.23 o 
   6  -9   4       36.98       25.18      8.54 o 
   7  -9   4        1.80        2.60      2.12 o 
   8  -9   4      412.35      457.84     21.27 o 
  -7  -8   4      353.70      354.53     12.76 o 
  -6  -8   4       40.97       53.12      9.41 o 
  -5  -8   4      146.65      131.90     26.11 o 
  -4  -8   4        6.02        5.83      2.64 o 
  -3  -8   4        9.48       11.73      3.61 o 
  -2  -8   4      723.45      717.57     21.07 o 
  -1  -8   4      300.31      287.99     10.57 o 
   0  -8   4       85.61       80.64      7.65 o 
   1  -8   4       80.58       88.49      7.07 o 
   2  -8   4       35.82       39.27      4.72 o 
   3  -8   4      358.46      355.77     13.36 o 
   4  -8   4      638.66      591.26     19.39 o 
   5  -8   4      115.52      132.63      9.37 o 
   6  -8   4        1.51        2.43      3.98 o 
   7  -8   4       14.65        9.95      5.00 o 
   8  -8   4      393.78      409.95     22.72 o 
   9  -8   4       24.11       16.68     15.54 o 
  -8  -7   4      177.14      175.44      7.85 o 
  -7  -7   4       26.74       23.42     11.43 o 
  -6  -7   4        0.02        0.40      3.16 o 
  -5  -7   4       58.12       49.87     34.27 o 
  -4  -7   4      245.91      253.62      5.70 o 
  -3  -7   4       13.12       12.24      1.78 o 
  -2  -7   4       10.67       15.46      2.30 o 
  -1  -7   4      149.91      152.66      7.47 o 
   0  -7   4      325.34      325.27      9.36 o 
   1  -7   4       29.89       29.22     10.03 o 
   2  -7   4       46.34       41.66      4.81 o 
   3  -7   4      829.52      922.59     22.34 o 
   4  -7   4      203.70      192.99      9.64 o 
   5  -7   4     1413.97     1511.74     92.80 o 
   6  -7   4      628.13      631.91     19.65 o 
   7  -7   4       52.50       55.53     27.83 o 
   8  -7   4      206.17      210.77     13.96 o 
   9  -7   4      156.23      181.00     14.19 o 
  -9  -6   4        0.16       -0.43      3.14 o 
  -8  -6   4      423.16      383.54     11.96 o 
  -7  -6   4        6.20        8.24      3.30 o 
  -6  -6   4       18.96        9.39      5.69 o 
  -5  -6   4      299.87      301.10     17.71 o 
  -4  -6   4      787.14      810.83     37.89 o 
  -3  -6   4      152.14      152.45      3.02 o 
  -2  -6   4      209.44      234.83      5.99 o 
  -1  -6   4      104.61      142.13      5.10 o 
   0  -6   4      491.81      537.77     18.71 o 
   1  -6   4       37.03       39.95      3.30 o 
   2  -6   4      125.23      124.65      6.25 o 
   3  -6   4      134.92      148.91      5.36 o 
   4  -6   4       24.56       28.36      8.30 o 
   5  -6   4       26.06       24.76      7.68 o 
   6  -6   4      165.70      165.87     11.45 o 
   7  -6   4       84.38       73.73      7.35 o 
   8  -6   4       96.90       69.98      6.15 o 
   9  -6   4       75.41       85.66     27.60 o 
  -9  -5   4      338.59      368.74      8.20 o 
  -8  -5   4      323.35      352.28     14.64 o 
  -7  -5   4      310.45      283.83      7.46 o 
  -6  -5   4       51.55       47.54      7.95 o 
  -5  -5   4        0.51        2.21      3.14 o 
  -4  -5   4      248.91      263.57     12.70 o 
  -3  -5   4        5.41        8.47      2.83 o 
  -2  -5   4      212.61      239.46      7.28 o 
  -1  -5   4      209.25      202.56      6.81 o 
   0  -5   4      950.81      950.75     11.48 o 
   1  -5   4      162.40      154.30      7.90 o 
   2  -5   4        7.79        2.79      2.07 o 
   3  -5   4        0.37       -1.18      3.21 o 
   4  -5   4        0.10        3.01      5.79 o 
   5  -5   4      113.57      128.21      9.30 o 
   6  -5   4      160.81      155.24      8.31 o 
   7  -5   4      233.29      213.34     10.48 o 
   8  -5   4        0.01       -0.37      5.42 o 
   9  -5   4       39.67       38.18     19.76 o 
 -10  -4   4        4.12        3.21      4.27 o 
  -9  -4   4        4.04        1.73      2.09 o 
  -8  -4   4       51.55       33.39      3.07 o 
  -7  -4   4      265.13      279.00     11.38 o 
  -6  -4   4     2588.53     2615.80     25.48 o 
  -5  -4   4      626.47      657.62     24.32 o 
  -4  -4   4       14.85       18.41      5.72 o 
  -3  -4   4      507.79      542.98     15.78 o 
  -2  -4   4      103.87       96.89      3.68 o 
  -1  -4   4      230.78      212.73      4.74 o 
   0  -4   4     1083.71     1090.87     18.12 o 
   1  -4   4      261.89      315.12      8.79 o 
   2  -4   4     3085.73     3201.05     56.44 o 
   3  -4   4      594.73      618.91     19.55 o 
   5  -4   4      490.44      430.22     17.99 o 
   6  -4   4      291.62      270.86     13.07 o 
   7  -4   4     1050.20     1042.87     43.08 o 
   8  -4   4      263.29      267.85     12.61 o 
   9  -4   4      142.82      150.32      9.82 o 
  10  -4   4        7.36        7.91      9.37 o 
 -10  -3   4       14.14       11.22      4.93 o 
  -9  -3   4      452.51      436.41     14.63 o 
  -8  -3   4       32.02       19.35      8.54 o 
  -7  -3   4     1601.31     1592.33     79.06 o 
  -6  -3   4      416.07      432.22     72.17 o 
  -5  -3   4       71.18       61.53      3.94 o 
  -4  -3   4     1908.92     1922.57     25.55 o 
  -3  -3   4      302.55      286.73      9.33 o 
  -2  -3   4      379.63      380.15      5.48 o 
  -1  -3   4      160.52      139.90      4.13 o 
   0  -3   4      455.21      423.78      6.70 o 
   1  -3   4       93.65      117.32      3.05 o 
   2  -3   4     1628.04     1688.97     26.71 o 
   3  -3   4      703.41      722.87     17.36 o 
   4  -3   4       71.37       88.80      6.58 o 
   5  -3   4       16.81       31.04     15.89 o 
   6  -3   4       36.79       42.18      2.21 o 
   7  -3   4      783.72      724.45     32.19 o 
   8  -3   4        3.74       -0.07      4.47 o 
   9  -3   4      242.61      248.50     17.99 o 
  10  -3   4      169.58      194.66     16.09 o 
 -11  -2   4       13.05       14.85      8.41 o 
 -10  -2   4       72.67       76.76      6.89 o 
  -9  -2   4      297.25      266.06      6.30 o 
  -8  -2   4        4.52        6.90      4.79 o 
  -7  -2   4       33.16       31.85      1.99 o 
  -6  -2   4       26.91       24.34      3.09 o 
  -5  -2   4       31.22       26.93      3.02 o 
  -4  -2   4      626.45      678.73      9.87 o 
  -3  -2   4      235.58      195.81      3.85 o 
  -2  -2   4        5.28        7.28      3.38 o 
  -1  -2   4      798.72      735.68     10.56 o 
   0  -2   4        6.82        5.52      5.09 o 
   1  -2   4     1563.36     1437.50     30.24 o 
   2  -2   4     2061.39     2009.24     29.58 o 
   3  -2   4      894.97      989.17     29.19 o 
   4  -2   4     1524.82     1583.55     40.07 o 
   5  -2   4       34.78       43.32      4.66 o 
   6  -2   4       38.93       35.26      3.11 o 
   7  -2   4        1.00        0.66      4.04 o 
   8  -2   4        8.26        6.18      4.61 o 
   9  -2   4       74.13       77.99      9.34 o 
 -11  -1   4      249.90      244.29     15.69 o 
 -10  -1   4        1.77        1.86      4.36 o 
  -9  -1   4        4.43        3.01      2.74 o 
  -8  -1   4     2003.77     2121.15     84.09 o 
  -7  -1   4      262.21      246.92      6.95 o 
  -6  -1   4        0.21        0.83      0.62 o 
  -5  -1   4      803.99      774.27      8.53 o 
  -4  -1   4      170.40      170.89      2.24 o 
  -3  -1   4       37.08       39.95      1.30 o 
  -2  -1   4     1100.92     1009.32     10.04 o 
  -1  -1   4       94.04      112.70      4.06 o 
   0  -1   4       26.98       28.45     10.47 o 
   1  -1   4     3857.79     3826.82     33.30 o 
   2  -1   4      120.41      137.27      4.75 o 
   3  -1   4     1038.57      958.82     21.58 o 
   4  -1   4      908.27     1015.42     16.87 o 
   5  -1   4     1650.51     1739.04     36.97 o 
   6  -1   4      109.61      111.44      2.84 o 
   7  -1   4       24.21       28.42     10.82 o 
   8  -1   4       13.17        7.82      6.94 o 
   9  -1   4       21.89       24.22     16.45 o 
 -11   0   4       12.42        5.12      3.69 o 
 -10   0   4       31.79       31.13      4.42 o 
  -9   0   4      470.04      458.88     23.85 o 
  -8   0   4      924.41      958.86     27.31 o 
  -7   0   4       12.96       16.65      1.46 o 
  -6   0   4      282.60      283.70      5.55 o 
  -5   0   4       95.21       59.93      3.48 o 
  -4   0   4       37.50       30.98      2.28 o 
  -3   0   4     1960.16     1935.91     28.35 o 
  -2   0   4     3953.72     4082.97     47.46 o 
  -1   0   4     4548.66     4564.29     26.99 o 
   0   0   4      375.08      351.76      7.55 o 
   1   0   4      650.14      624.78      8.56 o 
   2   0   4      328.77      315.93      4.07 o 
   3   0   4      165.99      187.85      5.42 o 
   4   0   4        0.52       -0.79      5.66 o 
   5   0   4      734.17      775.41     26.63 o 
   6   0   4       72.20       79.44      7.84 o 
   7   0   4       11.43       17.33      8.50 o 
   8   0   4      144.61      122.45     19.93 o 
   9   0   4       86.21       61.64     24.09 o 
 -11   1   4        4.85        4.04      5.02 o 
 -10   1   4      214.02      213.01     55.45 o 
  -9   1   4      565.58      545.22     15.51 o 
  -8   1   4       72.18       70.06      3.55 o 
  -7   1   4     1717.83     1842.54     26.54 o 
  -6   1   4     1222.37     1258.70     13.05 o 
  -5   1   4       41.24       48.98      1.92 o 
  -4   1   4        7.86        4.71      1.41 o 
  -3   1   4     2967.97     2754.08     28.06 o 
  -2   1   4      450.61      471.97      3.23 o 
   0   1   4     2241.74     2169.93     15.38 o 
   1   1   4     1332.90     1155.69      8.85 o 
   2   1   4      389.37      404.12     34.84 o 
   3   1   4      582.89      725.03     23.90 o 
   4   1   4      332.36      365.90     14.56 o 
   5   1   4        5.19        5.51      3.82 o 
   6   1   4      147.04      144.63      8.06 o 
   7   1   4       98.58      114.78     17.35 o 
   8   1   4       12.62        8.46      6.46 o 
   9   1   4        0.63        3.66      7.16 o 
 -10   2   4       50.65       65.80      4.33 o 
  -9   2   4        1.97        2.33      2.51 o 
  -8   2   4      118.86      114.31      2.89 o 
  -7   2   4      247.84      221.87      5.78 o 
  -6   2   4     1345.55     1368.24     22.17 o 
  -5   2   4      100.92      121.58      2.22 o 
  -4   2   4     1647.72     1745.15     13.51 o 
  -3   2   4      364.45      391.65      6.61 o 
  -2   2   4      771.22      686.86      6.90 o 
  -1   2   4        0.49        0.50      0.83 o 
   0   2   4      134.09      150.39      2.33 o 
   1   2   4     3435.80     3402.15     35.53 o 
   2   2   4      140.71      164.54     14.25 o 
   3   2   4      127.99      108.95      6.59 o 
   4   2   4      327.38      306.73     15.51 o 
   5   2   4      156.19      163.81     19.65 o 
   6   2   4      451.86      465.70     16.64 o 
   7   2   4      227.45      213.53     10.43 o 
   8   2   4      292.20      318.06     14.43 o 
   9   2   4       69.88       53.65     28.91 o 
 -11   3   4       51.75       48.54      4.99 o 
 -10   3   4       56.90       45.34      4.20 o 
  -9   3   4       15.87       14.18      4.75 o 
  -8   3   4      126.03      115.99      2.69 o 
  -7   3   4      174.28      151.51      4.11 o 
  -6   3   4     1277.63     1300.58     25.89 o 
  -5   3   4     3397.13     3539.66     55.97 o 
  -4   3   4     1314.49     1332.62     22.48 o 
  -3   3   4      212.91      178.76      2.38 o 
  -2   3   4     1335.22     1403.74     10.23 o 
  -1   3   4      246.58      274.88      3.70 o 
   0   3   4      197.62      146.94      4.09 o 
   1   3   4        0.49        0.45      1.00 o 
   2   3   4      290.76      308.24     12.95 o 
   3   3   4      550.79      502.44     37.68 o 
   4   3   4       30.98       35.53     11.01 o 
   5   3   4      485.27      462.51     43.72 o 
   6   3   4     1542.04     1737.17    200.72 o 
   7   3   4        1.47       -1.01      7.14 o 
   8   3   4      329.96      361.45     16.83 o 
 -11   4   4       18.27       15.23     12.24 o 
 -10   4   4       44.24       49.66      4.74 o 
  -9   4   4       29.24       20.11     13.46 o 
  -8   4   4        1.97        0.67      2.24 o 
  -7   4   4       32.00       31.28      2.07 o 
  -6   4   4       35.54       30.90     13.07 o 
  -5   4   4       37.65       22.84      9.50 o 
  -4   4   4      334.53      285.50     11.96 o 
  -3   4   4     1451.50     1576.86     16.61 o 
  -2   4   4      933.11      986.38     33.39 o 
  -1   4   4      884.70      930.87     17.91 o 
   0   4   4       17.59       15.78      4.53 o 
   1   4   4       14.13       23.14      2.53 o 
   2   4   4        8.60        7.39      2.58 o 
   4   4   4       23.62       36.37     15.02 o 
   5   4   4      880.14      833.04     27.36 o 
   6   4   4      469.27      432.63     16.50 o 
   7   4   4       67.95       58.65      7.41 o 
   8   4   4       54.09       59.03     37.63 o 
 -11   5   4      172.44      176.79     18.34 o 
 -10   5   4      235.70      261.14     12.05 o 
  -9   5   4      170.43      178.32      6.09 o 
  -8   5   4      336.76      318.03      9.58 o 
  -7   5   4        0.23        1.10      3.10 o 
  -6   5   4        0.04       -1.65      4.01 o 
  -5   5   4      561.20      583.33     15.59 o 
  -4   5   4      115.57      105.17      3.50 o 
  -3   5   4      650.16      787.49     11.43 o 
  -2   5   4      503.15      530.38     11.55 o 
  -1   5   4       51.62       55.94      3.21 o 
   0   5   4       93.13       91.96      3.65 o 
   1   5   4        9.48        6.05      2.49 o 
   2   5   4      746.21      747.88     16.36 o 
   3   5   4      898.49      939.30     42.85 o 
   4   5   4        0.22        0.81      4.66 o 
   5   5   4      118.40      122.02      8.98 o 
   6   5   4       60.43       62.83     13.01 o 
   7   5   4       24.73       18.07      8.52 o 
 -11   6   4       80.86       83.51      5.75 o 
 -10   6   4       67.86       72.16      4.60 o 
  -9   6   4      410.96      382.29     16.52 o 
  -8   6   4      336.20      354.89     11.97 o 
  -7   6   4      117.05      119.33      2.11 o 
  -6   6   4      213.46      216.92     12.35 o 
  -5   6   4      111.22      115.50      3.93 o 
  -4   6   4      152.17      155.32      4.36 o 
  -3   6   4      309.31      291.93      6.65 o 
  -2   6   4      305.66      314.21      9.58 o 
  -1   6   4        9.10       18.89      6.11 o 
   0   6   4       78.69       83.71      6.13 o 
   1   6   4      139.52      121.19     10.07 o 
   2   6   4       69.66       66.02      2.50 o 
   3   6   4      128.95      129.70      7.00 o 
   4   6   4       18.61       17.36      6.80 o 
   5   6   4      341.37      335.57     24.89 o 
   6   6   4        1.40        0.48      5.68 o 
 -11   7   4        9.13        7.09      4.86 o 
 -10   7   4       27.63       33.62     16.12 o 
  -9   7   4        0.01        2.91      3.00 o 
  -8   7   4       18.42       24.29     10.03 o 
  -7   7   4      497.29      506.33     14.25 o 
  -6   7   4        5.25        3.73      2.32 o 
  -5   7   4       94.65      102.30      4.00 o 
  -4   7   4      512.33      545.08     14.53 o 
  -3   7   4        3.99        5.16      2.63 o 
  -2   7   4     1621.63     1615.54    113.34 o 
  -1   7   4      257.50      226.20      6.69 o 
   0   7   4       24.59       25.12      8.68 o 
   1   7   4      731.43      739.25     23.19 o 
   2   7   4      318.46      322.00      9.68 o 
   3   7   4      188.83      186.73     12.59 o 
   4   7   4        0.27        2.51      6.41 o 
   5   7   4      102.83       94.87      6.52 o 
   6   7   4       38.22       46.29     46.00 o 
 -10   8   4       54.18       63.73      6.79 o 
  -9   8   4       19.50       20.48     11.77 o 
  -8   8   4       31.07       22.67     11.49 o 
  -7   8   4      128.11       90.99      8.99 o 
  -6   8   4      190.37      158.35      8.48 o 
  -5   8   4      109.69       95.80      5.95 o 
  -4   8   4        3.49        3.71      3.15 o 
  -3   8   4      421.08      434.36     21.52 o 
  -2   8   4      200.25      198.01      8.39 o 
  -1   8   4       21.79       17.55      7.14 o 
   0   8   4     1657.48     1746.72     46.49 o 
   1   8   4      779.45      746.43     24.13 o 
   2   8   4      379.69      388.79     12.78 o 
   3   8   4        0.07        1.93      2.39 o 
   4   8   4       11.67       35.03     32.99 o 
   5   8   4        9.58        5.97      3.59 o 
 -10   9   4        0.06       -0.33      4.21 o 
  -9   9   4       57.08       64.39      5.90 o 
  -8   9   4        3.96        2.14      3.84 o 
  -7   9   4      301.43      327.60     15.43 o 
  -6   9   4      155.68      152.31      5.06 o 
  -5   9   4      171.48      138.22      5.73 o 
  -4   9   4      111.26      103.29      4.75 o 
  -3   9   4       64.06       48.67      5.20 o 
  -2   9   4       13.19        8.34      5.88 o 
  -1   9   4       11.18        8.82      4.98 o 
   0   9   4      721.82      703.27     34.32 o 
   1   9   4      300.85      305.49     10.45 o 
   2   9   4      108.55      111.68     10.96 o 
   3   9   4       61.13       54.07      5.17 o 
   4   9   4       71.21       64.64      5.42 o 
  -9  10   4      199.10      231.89     11.16 o 
  -8  10   4        5.45        3.80      3.34 o 
  -7  10   4      351.46      356.06     14.55 o 
  -6  10   4       69.90       85.20     10.63 o 
  -5  10   4       55.75       65.44      4.98 o 
  -4  10   4      265.61      293.32     10.01 o 
  -3  10   4       19.03       21.30      7.74 o 
  -2  10   4        4.10        7.89      3.58 o 
  -1  10   4       21.33       24.62      8.48 o 
   0  10   4       12.91       12.17      6.06 o 
   1  10   4       32.12       27.44     12.13 o 
   2  10   4      139.44      139.96     11.54 o 
   3  10   4      258.20      264.27     23.80 o 
  -8  11   4        2.74        3.60      2.78 o 
  -7  11   4       48.91       43.61     27.04 o 
  -6  11   4        0.35        2.26      7.04 o 
  -5  11   4      127.17      129.14      5.51 o 
  -4  11   4       44.31       58.27     14.10 o 
  -3  11   4       33.16       19.79      8.17 o 
  -2  11   4      569.53      566.16     22.03 o 
  -1  11   4       97.61       97.77      8.61 o 
   0  11   4        4.07        4.09      3.20 o 
   1  11   4       19.64       17.09      7.86 o 
  -6  12   4       70.82       75.93      6.16 o 
  -5  12   4       16.91       12.71      5.13 o 
  -4  12   4       35.84       30.37     10.61 o 
  -3  12   4        3.51        2.67      2.01 o 
  -2  12   4        0.64        1.79      2.69 o 
  -1  12   4       77.14       66.70      7.41 o 
   0 -13   5       79.74      109.91     16.53 o 
   1 -13   5       11.47       15.59      8.41 o 
   2 -13   5      213.42      214.32      7.47 o 
   3 -13   5      109.63      124.73      7.06 o 
  -3 -12   5      121.61       96.45     52.85 o 
  -2 -12   5      443.90      505.39     28.23 o 
  -1 -12   5      467.17      495.09      9.11 o 
   0 -12   5       55.38       60.39      4.75 o 
   1 -12   5      371.38      341.55     11.10 o 
   2 -12   5       43.61       49.91      5.27 o 
   3 -12   5       44.62       32.92      9.68 o 
   4 -12   5       41.17       41.47     14.52 o 
   5 -12   5      328.82      358.22     23.60 o 
  -4 -11   5       49.77       45.47     29.55 o 
  -3 -11   5       76.95       69.35     40.76 o 
  -2 -11   5       26.06       23.23      5.91 o 
  -1 -11   5       49.67       42.69      7.68 o 
   0 -11   5        1.75        1.86      2.52 o 
   1 -11   5      107.37      113.03      6.21 o 
   2 -11   5       32.19       31.79      9.03 o 
   3 -11   5        4.26        6.45      5.47 o 
   4 -11   5       81.39       86.30      9.78 o 
   5 -11   5       27.39       15.02      7.09 o 
   6 -11   5      141.10      130.05      6.77 o 
   7 -11   5       25.50       26.07     11.58 o 
  -6 -10   5       18.24       18.12     10.01 o 
  -5 -10   5        1.80        5.52      9.54 o 
  -4 -10   5       38.13       22.70     19.02 o 
  -3 -10   5       92.18       71.51     33.29 o 
  -2 -10   5       75.13       71.82      6.25 o 
  -1 -10   5       83.45       78.61      8.91 o 
   0 -10   5     1700.18     1849.21     66.98 o 
   1 -10   5      930.70      937.21     38.53 o 
   2 -10   5        1.71        1.54      1.53 o 
   3 -10   5      266.17      267.67      8.89 o 
   4 -10   5       28.36       23.82     10.09 o 
   5 -10   5      198.95      170.51     10.20 o 
   6 -10   5      336.59      331.63     11.42 o 
   7 -10   5        4.52        5.75      5.85 o 
  -7  -9   5       22.95       22.28     11.07 o 
  -6  -9   5        6.78        4.27      4.16 o 
  -5  -9   5      169.34      175.16     43.37 o 
  -4  -9   5      230.39      218.15     14.30 o 
  -3  -9   5      267.18      287.64      9.65 o 
  -2  -9   5       83.13       89.94      5.22 o 
  -1  -9   5        1.76        0.47      2.40 o 
   0  -9   5      747.90      747.91     23.62 o 
   1  -9   5      112.26      106.13      6.65 o 
   2  -9   5       80.40       89.42      5.89 o 
   3  -9   5      615.12      581.25     18.44 o 
   4  -9   5       78.29       65.49      6.56 o 
   5  -9   5       46.66       37.49     13.38 o 
   6  -9   5       59.30       35.62     14.66 o 
   7  -9   5       71.31       54.89     30.67 o 
   8  -9   5       39.38       31.53     20.52 o 
  -8  -8   5       15.26       11.89      4.73 o 
  -7  -8   5       84.22       88.09      8.83 o 
  -6  -8   5       58.64       67.93      6.37 o 
  -5  -8   5      177.00      180.63     14.79 o 
  -4  -8   5       14.77       13.92      7.93 o 
  -3  -8   5     1132.31     1187.48     22.84 o 
  -2  -8   5      152.71      186.36      7.11 o 
  -1  -8   5       40.48       35.32      4.87 o 
   0  -8   5       29.69       29.63     10.50 o 
   1  -8   5        9.75        2.35      2.85 o 
   2  -8   5       23.32       20.52      7.77 o 
   3  -8   5       28.31       35.35      8.65 o 
   4  -8   5      539.53      521.60     17.66 o 
   5  -8   5       40.11       27.78     10.03 o 
   6  -8   5      127.98      122.82     10.02 o 
   7  -8   5        0.18       -0.23      6.51 o 
   8  -8   5        3.45        6.06      5.03 o 
  -8  -7   5       53.55       44.36     13.94 o 
  -7  -7   5       44.88       24.69      8.96 o 
  -6  -7   5       20.56       17.78      7.95 o 
  -5  -7   5      410.91      411.65     20.72 o 
  -4  -7   5       83.86       76.93      3.67 o 
  -3  -7   5      332.77      302.93     10.84 o 
  -2  -7   5      290.13      291.20      8.12 o 
  -1  -7   5        0.84        3.57      2.06 o 
   0  -7   5       18.95       23.89      7.63 o 
   1  -7   5      205.21      211.70     11.69 o 
   2  -7   5        7.08        4.01      3.38 o 
   3  -7   5      348.05      344.52     19.77 o 
   4  -7   5       21.21       15.68      7.14 o 
   5  -7   5       20.31       28.49      9.79 o 
   6  -7   5        0.01        3.60      5.19 o 
   7  -7   5       11.97       16.97      7.81 o 
   8  -7   5        0.73        1.30      3.74 o 
   9  -7   5       43.74       34.64     22.13 o 
  -9  -6   5      459.74      480.14     10.82 o 
  -8  -6   5      102.68       92.16      7.50 o 
  -7  -6   5       66.43       60.67      5.52 o 
  -6  -6   5      302.94      350.23     10.28 o 
  -5  -6   5       26.47       26.30     10.01 o 
  -4  -6   5      434.71      428.05     24.69 o 
  -3  -6   5        0.03        0.46      0.96 o 
  -2  -6   5      893.71      888.81     17.62 o 
  -1  -6   5       20.55       19.47      1.48 o 
   0  -6   5      840.60      900.61     28.06 o 
   1  -6   5        8.45        3.54      2.44 o 
   2  -6   5     1147.29     1209.13     32.87 o 
   3  -6   5      455.80      393.28     18.40 o 
   4  -6   5      672.74      705.49     34.14 o 
   5  -6   5      143.59      136.08     12.20 o 
   6  -6   5        0.56        0.99      6.18 o 
   7  -6   5      116.77      116.01      8.86 o 
   8  -6   5        5.26       -0.76      5.10 o 
   9  -6   5      120.00      123.52     10.50 o 
  -9  -5   5      235.43      236.88      8.06 o 
  -8  -5   5      481.78      492.06     26.52 o 
  -7  -5   5      283.09      293.98      7.61 o 
  -6  -5   5      378.14      338.40     12.67 o 
  -5  -5   5      598.15      619.36     20.20 o 
  -4  -5   5       60.53       62.80     32.32 o 
  -3  -5   5        2.37        5.38      1.52 o 
  -2  -5   5      452.22      485.30      9.42 o 
  -1  -5   5      617.22      603.66      9.56 o 
   0  -5   5      309.59      337.87     23.93 o 
   1  -5   5      206.82      229.89     28.88 o 
   2  -5   5     1360.53     1368.72     35.33 o 
   3  -5   5      449.05      428.76     18.24 o 
   4  -5   5     1680.81     1884.45     63.63 o 
   5  -5   5       73.23       70.58      8.43 o 
   6  -5   5      163.43      130.74      8.66 o 
   7  -5   5      152.30      140.13     12.34 o 
   8  -5   5      118.31      118.08      9.52 o 
   9  -5   5       29.28       21.45     11.87 o 
 -10  -4   5       36.56       26.43     12.98 o 
  -9  -4   5        1.33        1.60      2.57 o 
  -8  -4   5       58.27       56.13      4.48 o 
  -7  -4   5      144.83      160.01     16.15 o 
  -6  -4   5       61.06       53.84      4.33 o 
  -5  -4   5      212.55      244.23     12.41 o 
  -4  -4   5      341.74      290.19     11.98 o 
  -3  -4   5      325.95      305.13     58.49 o 
  -2  -4   5       17.64       30.10      6.91 o 
  -1  -4   5      260.85      288.48     12.21 o 
   0  -4   5     2082.80     2045.64     25.77 o 
   1  -4   5      200.40      233.66     16.31 o 
   2  -4   5       25.98       45.43     21.22 o 
   3  -4   5     1889.47     2089.57     50.06 o 
   4  -4   5      150.35      188.80     10.65 o 
   5  -4   5      109.48      119.84     10.91 o 
   6  -4   5        0.20       -2.67      7.21 o 
   7  -4   5       36.58       23.25     14.69 o 
   8  -4   5      275.94      251.07     12.84 o 
   9  -4   5      172.67      158.91     11.87 o 
 -10  -3   5       46.33       42.17      7.37 o 
  -9  -3   5       10.24        4.60      3.54 o 
  -8  -3   5      281.33      271.39     26.75 o 
  -7  -3   5       68.59       57.71      4.41 o 
  -6  -3   5       54.68       56.80      6.85 o 
  -5  -3   5       21.73       28.80      4.17 o 
  -4  -3   5     1225.13     1213.24     21.05 o 
  -3  -3   5       16.35       18.12      1.26 o 
  -2  -3   5      120.45      132.67      2.93 o 
  -1  -3   5     4229.71     4315.83     64.84 o 
   0  -3   5     3820.80     4181.11     60.65 o 
   1  -3   5     1850.00     2215.91     43.37 o 
   2  -3   5     1145.64     1180.54     30.84 o 
   3  -3   5      179.57      250.28     16.01 o 
   4  -3   5       18.60       32.36     15.75 o 
   5  -3   5      230.95      246.37     10.63 o 
   6  -3   5       36.24       25.85     15.95 o 
   7  -3   5      176.49      194.86     19.02 o 
   8  -3   5       52.23       62.70      7.07 o 
   9  -3   5       20.15       20.71     10.72 o 
 -11  -2   5        0.54        1.12      3.94 o 
 -10  -2   5       25.23       14.27      6.94 o 
  -9  -2   5      165.52      150.63      5.67 o 
  -8  -2   5       54.87       50.43      4.02 o 
  -7  -2   5      204.93      197.69      8.57 o 
  -6  -2   5        0.43        1.04      3.23 o 
  -5  -2   5        0.18        0.58      0.75 o 
  -4  -2   5      347.19      366.06      9.91 o 
  -3  -2   5     3109.81     3329.36     47.25 o 
  -2  -2   5     2084.06     1998.92     39.93 o 
  -1  -2   5     4674.10     4792.28     42.96 o 
   0  -2   5       45.82       53.56      4.49 o 
   1  -2   5     2343.05     2449.59     35.66 o 
   2  -2   5      668.31      713.07     21.43 o 
   3  -2   5       19.60       35.54     13.40 o 
   4  -2   5       34.68       47.18     17.99 o 
   5  -2   5      903.47      919.19     26.78 o 
   6  -2   5     1265.38     1193.38     45.13 o 
   7  -2   5       78.27       82.00      6.99 o 
   8  -2   5       51.22       38.21     26.04 o 
   9  -2   5        1.39        3.68      5.12 o 
 -11  -1   5       45.07       32.87     14.30 o 
 -10  -1   5       89.66       88.29      7.45 o 
  -9  -1   5      202.21      198.88      5.66 o 
  -8  -1   5       16.28       20.54      6.67 o 
  -7  -1   5       54.65       50.95      2.01 o 
  -6  -1   5        9.82        8.90      2.05 o 
  -5  -1   5      445.97      395.05     14.24 o 
  -4  -1   5      786.10      764.77      9.45 o 
  -3  -1   5       27.68       16.53      1.63 o 
  -2  -1   5      648.39      619.06      7.96 o 
  -1  -1   5      547.86      564.32      5.76 o 
   0  -1   5     2585.71     2842.45     54.04 o 
   1  -1   5     7028.93     7524.87     34.30 o 
   2  -1   5       11.86       10.82      7.90 o 
   3  -1   5      131.51      152.50      9.97 o 
   4  -1   5     1136.25     1076.72     30.21 o 
   5  -1   5      462.52      447.85     24.60 o 
   6  -1   5      356.14      347.63     16.87 o 
   7  -1   5      139.86      169.44      9.53 o 
   8  -1   5      456.36      508.99     21.11 o 
   9  -1   5       72.33       80.36      8.04 o 
 -11   0   5        0.15        1.00      2.84 o 
 -10   0   5      460.18      449.11     14.41 o 
  -9   0   5      476.32      497.24     23.59 o 
  -8   0   5       60.56       60.61      3.17 o 
  -7   0   5       19.34       20.78      1.63 o 
  -6   0   5       94.88      101.45      2.21 o 
  -5   0   5     1544.49     1536.69     31.73 o 
  -4   0   5      478.60      518.83     14.88 o 
  -3   0   5     1006.04     1009.58     18.96 o 
  -2   0   5        6.28        4.17      1.32 o 
  -1   0   5      743.82      833.46     17.61 o 
   0   0   5     3037.80     3025.01     43.97 o 
   1   0   5      328.49      311.84      5.88 o 
   2   0   5        1.65        1.18      1.33 o 
   3   0   5      519.45      443.47     12.50 o 
   4   0   5       56.00       57.15      6.15 o 
   5   0   5      445.25      436.99     21.40 o 
   6   0   5      776.44      820.29     34.64 o 
   7   0   5       55.29       57.69      8.74 o 
   8   0   5        0.07        3.17      3.99 o 
   9   0   5       97.53      123.60     24.38 o 
 -11   1   5       79.34       85.00      5.93 o 
 -10   1   5      116.92      124.34      5.68 o 
  -9   1   5      190.96      191.86      8.09 o 
  -8   1   5      701.89      671.10     16.80 o 
  -7   1   5      118.49      116.54      2.91 o 
  -6   1   5        6.53        8.01      2.01 o 
  -5   1   5      306.03      340.39      8.42 o 
  -4   1   5      551.32      549.07     16.01 o 
  -3   1   5      981.58      934.28     12.79 o 
  -2   1   5     1351.82     1451.33     23.85 o 
  -1   1   5      144.94      144.29      2.48 o 
   0   1   5      176.68      173.47      2.94 o 
   1   1   5      146.13      121.30      2.23 o 
   2   1   5      297.67      359.55     10.73 o 
   3   1   5      919.44      968.25     18.59 o 
   4   1   5      319.42      330.99     11.46 o 
   5   1   5      309.61      300.55     12.87 o 
   6   1   5      331.81      361.30     11.59 o 
   7   1   5      118.79      124.15     11.54 o 
   8   1   5       39.80       32.19     19.39 o 
 -11   2   5       39.20       45.34      7.95 o 
 -10   2   5       20.07       16.33      6.67 o 
  -9   2   5      759.08      763.87     25.25 o 
  -8   2   5        0.68        0.73      1.01 o 
  -7   2   5      118.08      123.75      3.65 o 
  -6   2   5      109.12       86.53      2.59 o 
  -4   2   5      907.42     1012.57     10.96 o 
  -3   2   5       18.38       17.28      1.01 o 
  -2   2   5      224.94      227.11      2.96 o 
  -1   2   5      123.80      119.12      3.63 o 
   0   2   5      360.08      386.89     10.52 o 
   1   2   5      152.96      162.17      5.40 o 
   2   2   5     3882.29     4412.15     72.09 o 
   3   2   5     1178.82     1199.33     39.34 o 
   4   2   5      672.18      717.35     24.00 o 
   5   2   5        7.42        7.65      3.85 o 
   6   2   5      493.30      486.18     24.17 o 
   7   2   5       74.10       60.17     21.81 o 
   8   2   5       69.29       66.63      9.60 o 
 -11   3   5       10.49        5.90      5.73 o 
 -10   3   5        8.90       13.48      5.63 o 
  -9   3   5        6.58        5.62      3.99 o 
  -8   3   5      296.76      296.11      6.90 o 
  -7   3   5       35.90       34.43      2.61 o 
  -6   3   5       18.41       20.06      2.92 o 
  -5   3   5      406.18      476.70     12.49 o 
  -4   3   5       14.38       13.15      4.03 o 
  -3   3   5       85.05       70.00      2.29 o 
  -2   3   5        9.25        6.49      1.95 o 
  -1   3   5      646.95      750.89      7.60 o 
   0   3   5      145.99      122.66      5.03 o 
   1   3   5      603.70      600.38     14.57 o 
   2   3   5      168.91      179.01      7.27 o 
   3   3   5        1.07       12.19     13.19 o 
   4   3   5      296.47      283.06     22.19 o 
   5   3   5       70.55       66.69     22.71 o 
   6   3   5        1.02        0.19     10.87 o 
   7   3   5        2.35       -4.98      7.19 o 
   8   3   5        1.79       -0.81      6.18 o 
 -11   4   5        8.87        4.89      2.75 o 
 -10   4   5       10.33        8.79      3.41 o 
  -9   4   5        5.27        7.14      5.88 o 
  -8   4   5      143.10      137.59      4.74 o 
  -7   4   5      418.61      431.36     13.39 o 
  -6   4   5      795.41      863.64     19.63 o 
  -5   4   5        5.56        6.02      4.25 o 
  -4   4   5        2.66       -0.52      1.00 o 
  -3   4   5       98.47      131.18      4.74 o 
  -2   4   5       63.86       37.46      2.55 o 
  -1   4   5      431.53      383.99      7.19 o 
   0   4   5      563.96      561.90     22.19 o 
   1   4   5       15.26       14.15      3.93 o 
   2   4   5       64.20       84.30     25.62 o 
   3   4   5       17.15        8.47      8.61 o 
   4   4   5     1043.03     1079.74    115.52 o 
   5   4   5       29.64       31.39     15.13 o 
   6   4   5       56.70       59.25     13.30 o 
   7   4   5        4.90        4.26      4.66 o 
 -11   5   5       56.10       61.15     15.91 o 
 -10   5   5        2.45        1.39      2.18 o 
  -9   5   5       93.56       80.71      5.07 o 
  -8   5   5      322.29      301.74     11.15 o 
  -7   5   5       47.36       42.88      9.62 o 
  -6   5   5       12.45        9.59      5.68 o 
  -5   5   5        0.09        2.46      2.44 o 
  -4   5   5     1328.71     1440.88     25.32 o 
  -3   5   5     1667.05     1641.67     36.80 o 
  -2   5   5      549.68      568.58     14.27 o 
  -1   5   5       39.85       61.73     16.50 o 
   0   5   5     2073.28     2025.07     28.79 o 
   1   5   5      135.61      111.76      4.60 o 
   2   5   5       27.53       27.86      1.52 o 
   3   5   5      491.29      529.78     17.13 o 
   4   5   5       65.26       63.09      7.07 o 
   6   5   5      196.29      202.78     12.70 o 
   7   5   5       46.13       24.66     15.98 o 
 -11   6   5      285.29      274.53     14.27 o 
 -10   6   5       34.79       20.87     13.84 o 
  -9   6   5      203.67      197.59      9.76 o 
  -8   6   5      161.29      166.57      7.45 o 
  -7   6   5      385.97      357.48     14.45 o 
  -6   6   5     1376.07     1442.01     55.08 o 
  -5   6   5      173.58      199.50      3.15 o 
  -4   6   5      502.50      495.26     10.70 o 
  -3   6   5      703.02      718.50     16.10 o 
  -2   6   5      931.92      909.98     21.61 o 
  -1   6   5      318.89      339.70     12.69 o 
   0   6   5      440.62      461.09     17.02 o 
   1   6   5      827.06      835.06     29.03 o 
   2   6   5      488.96      489.22     21.44 o 
   3   6   5       15.47       14.49      5.38 o 
   4   6   5       31.14       22.59      8.38 o 
   5   6   5      104.40      105.57      7.56 o 
   6   6   5       13.61       14.51     10.26 o 
 -11   7   5       64.26       71.51      7.05 o 
 -10   7   5       16.11       14.82      9.53 o 
  -9   7   5       10.95        9.73      4.79 o 
  -8   7   5       13.01       12.01      9.44 o 
  -7   7   5       88.43      102.20      5.78 o 
  -6   7   5        2.87        1.66      1.24 o 
  -5   7   5      276.44      293.70      5.94 o 
  -4   7   5      292.25      309.01      6.45 o 
  -3   7   5      223.07      206.80      6.24 o 
  -2   7   5        7.76       13.74      5.52 o 
  -1   7   5      285.48      300.75     14.79 o 
   0   7   5       35.16       45.87     15.07 o 
   1   7   5      307.65      297.32      9.93 o 
   2   7   5      269.70      356.28     18.91 o 
   3   7   5       86.03       93.74     19.51 o 
   4   7   5      326.80      271.73     11.86 o 
   5   7   5       38.45       24.00     13.00 o 
 -10   8   5      161.09      168.25      8.28 o 
  -9   8   5        2.07        0.97      2.26 o 
  -8   8   5       91.06       73.32      5.27 o 
  -7   8   5        1.79        3.88      3.22 o 
  -6   8   5      513.79      484.19     20.90 o 
  -5   8   5      582.74      611.67     18.26 o 
  -4   8   5       23.33       16.58      5.77 o 
  -3   8   5       76.58       64.79      6.09 o 
  -2   8   5        0.34        1.53      2.81 o 
  -1   8   5       14.93        8.98      4.30 o 
   0   8   5        1.76        4.13      3.91 o 
   1   8   5      120.77      129.67      6.56 o 
   2   8   5      715.51      800.02     25.55 o 
   3   8   5       33.68       35.49     12.11 o 
   4   8   5        2.64        4.17      4.55 o 
  -9   9   5      307.01      333.35     15.28 o 
  -8   9   5      488.12      505.09     11.92 o 
  -7   9   5      219.18      247.70     12.40 o 
  -6   9   5       22.94       27.06     18.20 o 
  -5   9   5       26.91       32.44     13.02 o 
  -4   9   5      869.96      872.00     37.22 o 
  -3   9   5       34.87       41.10     12.34 o 
  -2   9   5        1.94        0.42      3.77 o 
  -1   9   5      626.82      590.06     18.56 o 
   0   9   5      173.78      182.17      9.44 o 
   1   9   5        0.08        2.47      6.55 o 
   2   9   5      243.70      237.89     12.74 o 
   3   9   5       20.36       19.04      9.86 o 
  -9  10   5       55.58       32.56     21.18 o 
  -8  10   5       64.10       74.05     21.35 o 
  -7  10   5       40.07       38.14     20.48 o 
  -6  10   5        4.54       -1.03      5.65 o 
  -5  10   5      195.91      233.20     11.26 o 
  -4  10   5       79.49       88.58      4.81 o 
  -3  10   5       96.86      111.28      8.11 o 
  -2  10   5      183.69      193.50     11.03 o 
  -1  10   5      357.78      335.61     12.68 o 
   0  10   5       20.64       20.11      8.57 o 
   1  10   5        1.59        0.97      2.37 o 
   2  10   5        0.72        2.22      3.35 o 
  -7  11   5       25.14       29.69     13.77 o 
  -6  11   5        1.14       -1.56      5.88 o 
  -5  11   5        2.70        1.45      2.39 o 
  -4  11   5       11.25        8.70      6.15 o 
  -3  11   5      157.03      161.41     10.43 o 
  -2  11   5       26.09       21.94      7.25 o 
  -1  11   5       18.85       11.87      6.53 o 
   0  11   5      121.29      131.99     21.00 o 
  -5  12   5        1.42        1.28      2.78 o 
  -4  12   5       29.09       21.47     14.65 o 
  -3  12   5        2.20        6.55      4.10 o 
   0 -13   6        0.03        2.56      2.51 o 
   1 -13   6      192.06      213.39      9.51 o 
   2 -13   6        0.45       -0.68      3.09 o 
  -3 -12   6       85.78       74.72     49.29 o 
  -2 -12   6      105.58       73.18     48.37 o 
  -1 -12   6      131.77      144.65     14.16 o 
   0 -12   6      372.28      396.63      8.84 o 
   1 -12   6       20.28       21.41     10.82 o 
   2 -12   6        0.50        6.60      3.55 o 
   3 -12   6      192.41      203.74     10.07 o 
   4 -12   6        0.05        4.60      3.88 o 
   5 -12   6       29.65       29.22     11.89 o 
  -4 -11   6        9.89        9.96     11.82 o 
  -3 -11   6      638.46      619.74     22.86 o 
  -2 -11   6      499.63      471.08     14.70 o 
  -1 -11   6      124.88      113.52     11.37 o 
   0 -11   6      117.08       99.40      8.01 o 
   1 -11   6       29.43       23.99      6.99 o 
   2 -11   6      111.72      116.77     14.39 o 
   3 -11   6       30.88       27.39      9.32 o 
   4 -11   6      360.75      337.25     14.05 o 
   5 -11   6       11.89       10.27      6.94 o 
   6 -11   6      100.45       85.51     45.34 o 
  -6 -10   6       11.03        9.04      6.29 o 
  -5 -10   6      266.27      304.55     20.82 o 
  -4 -10   6        8.47       -0.70     13.43 o 
  -3 -10   6      117.20      112.19     31.80 o 
  -2 -10   6        5.59        7.44      4.64 o 
  -1 -10   6      438.44      437.31     17.50 o 
   0 -10   6        3.06        2.25      2.26 o 
   1 -10   6      155.94      151.64      7.65 o 
   2 -10   6      146.95      128.22      6.84 o 
   3 -10   6      223.52      227.01      8.41 o 
   4 -10   6      223.41      218.37      9.82 o 
   5 -10   6      445.93      446.61     21.80 o 
   6 -10   6      607.26      573.81     19.45 o 
   7 -10   6       45.41       34.18     31.08 o 
  -7  -9   6       20.75       17.12     10.44 o 
  -6  -9   6       20.79       23.76     10.88 o 
  -5  -9   6       40.81       37.92     27.62 o 
  -4  -9   6       54.23       51.79     20.94 o 
  -3  -9   6       62.76       63.59     27.29 o 
  -2  -9   6      102.85      102.06      4.53 o 
  -1  -9   6      280.66      283.89     16.75 o 
   0  -9   6       85.74       97.07      5.47 o 
   1  -9   6      204.02      206.95      8.82 o 
   2  -9   6       57.30       50.61     10.66 o 
   3  -9   6      588.07      632.06     30.54 o 
   4  -9   6      961.91      947.56     59.50 o 
   5  -9   6       32.26       19.69      8.01 o 
   6  -9   6       18.65       26.03     19.18 o 
   7  -9   6      115.02      110.48      9.92 o 
  -8  -8   6        0.41        4.75      4.49 o 
  -7  -8   6       45.85       54.99      6.41 o 
  -6  -8   6        9.67        8.49      5.33 o 
  -5  -8   6      596.35      617.16     29.28 o 
  -4  -8   6      304.08      291.04     16.14 o 
  -3  -8   6       67.40       68.55      5.10 o 
  -2  -8   6       39.01       44.13     17.34 o 
  -1  -8   6     1100.90     1161.33     33.25 o 
   0  -8   6       90.12       96.35     10.68 o 
   1  -8   6       49.09       44.98      4.65 o 
   2  -8   6       33.22       37.43     12.18 o 
   3  -8   6      211.91      183.73     33.64 o 
   4  -8   6      611.06      626.25     28.98 o 
   5  -8   6      131.15      124.64     11.45 o 
   6  -8   6      207.67      207.75     14.30 o 
   7  -8   6        8.42        5.47      4.18 o 
   8  -8   6       14.99       17.01     10.25 o 
  -8  -7   6       31.27       25.20     13.17 o 
  -7  -7   6       30.06       19.61      8.38 o 
  -6  -7   6      168.57      161.19     12.54 o 
  -5  -7   6       64.89       51.92     31.63 o 
  -4  -7   6       86.91       92.21     11.82 o 
  -3  -7   6      282.94      268.04      7.39 o 
  -2  -7   6      103.33       89.17      5.25 o 
  -1  -7   6     1122.44     1084.81     37.63 o 
   0  -7   6      415.79      374.60     17.97 o 
   1  -7   6     1622.82     1682.78     56.48 o 
   2  -7   6      249.53      237.54     13.18 o 
   3  -7   6      284.98      266.09     15.35 o 
   4  -7   6      108.27       89.38     36.33 o 
   5  -7   6      108.32       95.85     10.18 o 
   6  -7   6        3.95       -1.12      8.87 o 
   7  -7   6        1.97        8.93      5.42 o 
   8  -7   6       94.38      109.46      9.42 o 
  -9  -6   6      140.94      148.65      6.73 o 
  -8  -6   6       51.65       50.58      5.60 o 
  -7  -6   6       33.20       29.13     12.06 o 
  -6  -6   6      878.43      887.60     27.16 o 
  -5  -6   6       38.56       45.54     12.77 o 
  -4  -6   6       10.06        6.61      2.45 o 
  -3  -6   6      163.41      166.41      6.50 o 
  -2  -6   6      415.02      436.93     17.38 o 
  -1  -6   6     2605.02     2540.49     58.94 o 
   0  -6   6       28.35       21.61     10.03 o 
   1  -6   6      567.21      582.26     20.26 o 
   2  -6   6      542.20      480.66     37.75 o 
   3  -6   6      259.49      284.42     19.76 o 
   4  -6   6      160.83      142.48     12.51 o 
   5  -6   6      121.71      102.01     31.79 o 
   6  -6   6        1.77        7.45     11.21 o 
   7  -6   6      396.88      392.15     21.07 o 
   8  -6   6        2.35        1.69      3.44 o 
  -9  -5   6        7.12        6.57      5.34 o 
  -8  -5   6        0.45       -0.51      3.68 o 
  -7  -5   6      615.20      666.43     31.00 o 
  -6  -5   6     1134.73     1154.23     48.39 o 
  -5  -5   6        5.64        8.44      4.80 o 
  -4  -5   6      587.70      544.83     13.15 o 
  -3  -5   6     1246.00     1322.92     21.09 o 
  -2  -5   6       59.32       69.28      6.35 o 
  -1  -5   6      338.78      368.49     13.58 o 
   0  -5   6      233.40      261.17     16.87 o 
   1  -5   6      664.15      669.64     21.14 o 
   2  -5   6       71.37       82.76     35.66 o 
   3  -5   6        5.59       13.16      8.41 o 
   4  -5   6       51.93       53.07     26.57 o 
   5  -5   6       12.67       13.11     11.95 o 
   6  -5   6      141.34      117.87      8.57 o 
   7  -5   6      135.72      123.78     21.43 o 
   8  -5   6       15.69        9.73      8.63 o 
   9  -5   6       24.04       21.58     17.60 o 
 -10  -4   6       11.10        9.78      6.59 o 
  -9  -4   6       22.61       20.21      9.18 o 
  -8  -4   6        0.32        3.30      2.92 o 
  -7  -4   6       86.47       74.58      4.87 o 
  -6  -4   6        8.00        7.48      4.56 o 
  -5  -4   6      520.55      512.19     22.44 o 
  -4  -4   6     2246.00     2167.20     48.13 o 
  -3  -4   6        1.09        1.63      1.11 o 
  -2  -4   6      196.59      173.21      6.98 o 
  -1  -4   6     3617.14     3931.93     47.01 o 
   0  -4   6      187.14      194.85     21.48 o 
   1  -4   6        0.07        1.76      5.78 o 
   2  -4   6        5.20        7.50      4.50 o 
   3  -4   6        2.08        1.53      4.34 o 
   4  -4   6       72.66       69.25     27.77 o 
   5  -4   6        1.25        4.44      4.21 o 
   6  -4   6       25.94       30.00     13.21 o 
   7  -4   6       64.37       85.60      8.51 o 
   8  -4   6      328.98      348.11     14.30 o 
   9  -4   6      113.07       87.59     27.27 o 
 -10  -3   6       73.35       88.24      5.10 o 
  -9  -3   6        1.19        2.87      3.35 o 
  -8  -3   6       75.12       65.40      4.19 o 
  -7  -3   6       12.82        6.32      5.82 o 
  -6  -3   6        3.48        7.87      3.32 o 
  -5  -3   6      967.08      974.76     17.52 o 
  -4  -3   6        1.83        0.33      0.99 o 
  -3  -3   6      135.45      124.19      3.64 o 
  -2  -3   6       48.87       75.45      7.35 o 
  -1  -3   6       81.81       96.61     11.28 o 
   0  -3   6       46.02       44.17      6.65 o 
   1  -3   6      671.64      667.91     27.42 o 
   2  -3   6      472.66      535.80     19.06 o 
   3  -3   6       77.24       74.59      8.61 o 
   4  -3   6      184.97      194.26     13.97 o 
   5  -3   6      281.98      263.17     15.28 o 
   6  -3   6      114.44      107.37     23.90 o 
   7  -3   6        0.01        4.03      3.75 o 
   8  -3   6        2.83       -0.21      5.42 o 
   9  -3   6        3.91        3.34      3.78 o 
 -11  -2   6      224.80      233.24      7.20 o 
 -10  -2   6        2.49        1.51      3.21 o 
  -9  -2   6      313.32      318.86      9.60 o 
  -8  -2   6     1083.77     1155.32     37.01 o 
  -7  -2   6       65.24       68.87      4.76 o 
  -6  -2   6      400.40      398.27      8.51 o 
  -5  -2   6       71.11       77.30      3.76 o 
  -4  -2   6        0.39        0.67      1.74 o 
  -3  -2   6     2236.57     2240.99     29.92 o 
  -2  -2   6       42.88       45.69      3.35 o 
  -1  -2   6      522.94      501.48      7.07 o 
   0  -2   6       13.39       21.30     14.88 o 
   1  -2   6      320.82      348.12     18.99 o 
   2  -2   6      363.74      403.35     11.49 o 
   3  -2   6     1438.36     1359.69     32.83 o 
   4  -2   6      518.67      555.52     20.84 o 
   5  -2   6      398.09      397.46      9.89 o 
   6  -2   6      126.37      116.50      8.23 o 
   7  -2   6       70.82       58.92     26.36 o 
   8  -2   6       45.23       47.92     21.67 o 
   9  -2   6      107.52      105.48     23.13 o 
 -11  -1   6        4.55        9.26      9.10 o 
 -10  -1   6       70.86       71.48      5.54 o 
  -9  -1   6      228.05      217.23      5.64 o 
  -8  -1   6      359.30      345.32      8.06 o 
  -7  -1   6        6.38        5.98      1.82 o 
  -6  -1   6      198.68      172.11      4.26 o 
  -5  -1   6      348.48      386.19      7.62 o 
  -4  -1   6      475.48      498.13     14.75 o 
  -3  -1   6     1632.31     1714.90     39.95 o 
  -2  -1   6       19.25       26.72      3.65 o 
  -1  -1   6       96.75      102.81      3.18 o 
   0  -1   6      322.82      330.14      8.88 o 
   1  -1   6       87.11      107.56      9.47 o 
   2  -1   6      242.50      251.86     17.27 o 
   3  -1   6      324.58      328.09     12.47 o 
   4  -1   6      790.25      826.04     28.32 o 
   5  -1   6      511.75      504.36     11.58 o 
   6  -1   6        0.02       -0.07      5.42 o 
   7  -1   6        6.40        3.75      4.96 o 
   8  -1   6       26.37       39.06     14.47 o 
 -11   0   6      130.39      160.07      9.59 o 
 -10   0   6        5.16        6.19      2.87 o 
  -9   0   6       60.03       61.44      2.56 o 
  -8   0   6      429.08      437.02      8.73 o 
  -7   0   6      373.97      350.27      8.83 o 
  -6   0   6      653.09      650.74      9.52 o 
  -5   0   6      274.36      303.23      7.13 o 
  -4   0   6     1265.53     1403.29     14.77 o 
  -3   0   6       40.35       42.45      1.69 o 
  -2   0   6     1818.80     1954.13     29.47 o 
  -1   0   6      843.41      926.27     13.31 o 
   0   0   6     1285.91     1359.59     25.40 o 
   1   0   6      508.93      506.01     25.48 o 
   2   0   6      134.76      143.53      5.88 o 
   3   0   6        7.71        7.29      1.42 o 
   4   0   6       11.92       10.71      7.76 o 
   5   0   6       96.95      107.16     11.24 o 
   6   0   6      511.17      520.04     51.16 o 
   7   0   6       32.02       25.60     14.29 o 
   8   0   6       53.45       54.22      9.27 o 
 -11   1   6       12.44       12.18      9.13 o 
 -10   1   6      133.17      137.42      4.61 o 
  -9   1   6      505.61      534.77     17.90 o 
  -8   1   6      425.23      408.21      8.99 o 
  -7   1   6       19.21       18.97      1.60 o 
  -6   1   6      730.32      733.30      7.59 o 
  -5   1   6        0.69        1.11      0.73 o 
  -4   1   6       74.93       82.71      2.21 o 
  -3   1   6       19.94       25.20      1.61 o 
  -2   1   6      256.54      289.10      6.18 o 
  -1   1   6      491.11      491.38     10.77 o 
   1   1   6      211.34      217.72      7.36 o 
   2   1   6        1.22        1.51      1.79 o 
   3   1   6      589.75      545.34     15.33 o 
   4   1   6      140.94      142.10     18.78 o 
   5   1   6      262.40      276.85     18.31 o 
   6   1   6        2.07        6.22      4.96 o 
   7   1   6       28.76       18.91     13.38 o 
   8   1   6       50.51       49.44     18.62 o 
 -11   2   6        0.19        0.24      2.89 o 
 -10   2   6      114.41      108.89      4.05 o 
  -9   2   6       49.67       45.34      5.12 o 
  -8   2   6        2.22        2.38      1.31 o 
  -7   2   6       51.77       47.43      1.22 o 
  -6   2   6      567.36      601.77     10.42 o 
  -5   2   6      246.69      227.43      8.70 o 
  -4   2   6      380.78      402.29      5.20 o 
  -3   2   6       10.75       32.02      8.55 o 
  -2   2   6      362.96      417.99      9.10 o 
  -1   2   6       36.47       34.22      2.33 o 
   0   2   6      259.47      322.74      8.28 o 
   1   2   6      984.63     1119.99     13.43 o 
   2   2   6       41.28       27.92      9.64 o 
   3   2   6        4.09       -0.46      5.84 o 
   4   2   6      602.02      622.98     23.16 o 
   5   2   6       20.54       24.30      6.78 o 
   6   2   6        3.62        8.20      7.19 o 
   7   2   6       24.32       12.94      8.76 o 
   8   2   6      106.25      111.20     13.63 o 
 -11   3   6      247.93      247.36      9.54 o 
 -10   3   6       45.51       39.92      2.84 o 
  -9   3   6        2.62        1.71      1.11 o 
  -8   3   6      485.43      434.52     12.53 o 
  -7   3   6       57.75       59.59      7.45 o 
  -6   3   6      228.48      188.73      9.19 o 
  -5   3   6      508.88      509.15     10.15 o 
  -4   3   6      120.70      100.92      4.41 o 
  -3   3   6      294.29      330.46      8.49 o 
  -2   3   6      718.56      728.85     27.91 o 
  -1   3   6      293.89      318.02      7.26 o 
   0   3   6      205.15      176.00      6.30 o 
   1   3   6      140.59      136.56      6.29 o 
   2   3   6       40.20       51.32      6.51 o 
   3   3   6        2.70        3.94      6.05 o 
   4   3   6       14.14        8.78      7.75 o 
   5   3   6       21.35       14.69      9.14 o 
   6   3   6        6.36        5.22      8.20 o 
   7   3   6       96.49       82.43      9.66 o 
 -11   4   6      137.30      155.52      8.05 o 
 -10   4   6      113.29      111.41      6.12 o 
  -9   4   6      284.12      273.07      8.23 o 
  -8   4   6      330.21      339.62      7.42 o 
  -7   4   6        9.10        8.31      2.63 o 
  -6   4   6       96.96       90.67      5.16 o 
  -5   4   6      258.34      266.65      6.04 o 
  -4   4   6       23.07       16.55      3.09 o 
  -3   4   6      361.42      391.17     11.30 o 
  -2   4   6      468.92      446.08      8.17 o 
  -1   4   6       44.13       52.24      7.21 o 
   0   4   6      380.28      394.66      7.36 o 
   1   4   6      136.60      139.57      6.22 o 
   2   4   6      412.91      371.39     15.92 o 
   3   4   6      526.31      517.17     23.73 o 
   4   4   6       11.65        7.92      5.24 o 
   5   4   6      868.53      971.36     42.04 o 
   6   4   6       37.43       18.49     12.84 o 
   7   4   6       27.19       20.22     12.15 o 
 -11   5   6       59.61       52.74      4.44 o 
 -10   5   6      415.90      385.73     15.19 o 
  -9   5   6       87.81       76.08      5.22 o 
  -8   5   6      174.79      207.27      8.27 o 
  -7   5   6        3.87        2.85      3.27 o 
  -6   5   6        5.25        6.09      4.60 o 
  -5   5   6       80.25       65.74      6.85 o 
  -4   5   6      987.43      998.26     17.69 o 
  -3   5   6      107.90      117.35      3.61 o 
  -2   5   6        6.21        7.84      2.72 o 
  -1   5   6       46.29       45.35     14.37 o 
   0   5   6      136.03      158.81     11.19 o 
   1   5   6       25.48       23.14      2.68 o 
   2   5   6      199.54      167.88      5.24 o 
   3   5   6      422.22      456.28     37.50 o 
   4   5   6      302.33      301.19     35.00 o 
   5   5   6      493.95      488.60     25.71 o 
   6   5   6       43.50       43.57     22.17 o 
 -11   6   6        7.85        5.45      5.40 o 
 -10   6   6       23.80       13.64      7.32 o 
  -9   6   6        4.61        9.30      4.27 o 
  -8   6   6      323.36      320.17      8.99 o 
  -7   6   6       18.51       14.20      3.93 o 
  -6   6   6      297.04      315.76     14.59 o 
  -5   6   6        0.18       -0.94      1.43 o 
  -4   6   6      983.70     1007.70     23.87 o 
  -3   6   6      291.13      280.16      6.52 o 
  -2   6   6      648.37      652.52     28.51 o 
  -1   6   6        3.25        4.28      5.31 o 
   0   6   6      122.26      137.37      8.40 o 
   1   6   6      635.00      713.53     43.44 o 
   2   6   6       74.77       79.98     20.29 o 
   3   6   6       70.84       70.65     20.63 o 
   4   6   6      430.00      449.40     23.93 o 
   5   6   6      319.97      307.46     27.76 o 
 -10   7   6       26.82       30.38     17.15 o 
  -9   7   6       34.01       37.26      9.30 o 
  -8   7   6      199.36      193.70     13.44 o 
  -7   7   6       45.81       41.39      4.26 o 
  -6   7   6       69.26       69.52      4.67 o 
  -5   7   6       58.91       56.23      2.34 o 
  -4   7   6      217.37      211.75      5.72 o 
  -3   7   6        6.22        4.59      4.14 o 
  -2   7   6      285.49      259.30     10.11 o 
  -1   7   6      747.19      801.06     32.40 o 
   0   7   6     1418.19     1440.97     40.54 o 
   1   7   6      722.71      689.69     29.89 o 
   2   7   6       28.65       29.81      8.20 o 
   3   7   6      131.16      129.96      8.55 o 
   4   7   6      108.22      107.37     17.19 o 
   5   7   6        0.08        2.56      8.33 o 
 -10   8   6       41.62       40.37      4.97 o 
  -9   8   6       76.55       59.69      6.69 o 
  -8   8   6       41.98       48.80      4.96 o 
  -7   8   6      735.83      896.26     28.59 o 
  -6   8   6       52.80       51.74      6.68 o 
  -5   8   6        1.65       -0.08      2.80 o 
  -4   8   6       67.61       56.41     15.64 o 
  -3   8   6       45.29       42.76     14.45 o 
  -2   8   6       85.63       85.76      6.64 o 
  -1   8   6       12.80       10.42      5.38 o 
   0   8   6       12.92       17.96      6.41 o 
   1   8   6      700.31      746.68     24.84 o 
   2   8   6      821.70      902.27     32.70 o 
   3   8   6      387.91      409.92     15.82 o 
   4   8   6       90.58       85.59     21.19 o 
  -9   9   6       11.63       20.49     12.53 o 
  -8   9   6        4.78        3.94      4.03 o 
  -7   9   6       47.73       53.70     22.51 o 
  -6   9   6       14.16       16.34      7.05 o 
  -5   9   6       12.65       18.80      8.28 o 
  -4   9   6        8.04        5.65      3.47 o 
  -3   9   6        0.26        1.90      3.59 o 
  -2   9   6      189.29      173.19      9.47 o 
  -1   9   6      275.68      262.86     13.63 o 
   0   9   6       45.28       38.76     12.83 o 
   1   9   6        2.19        0.11      5.14 o 
   2   9   6        0.01       -1.98      5.69 o 
  -8  10   6       79.74       78.66      6.32 o 
  -6  10   6      402.46      442.85     12.65 o 
  -5  10   6      120.76      123.41      8.18 o 
  -4  10   6       59.77       46.62     16.09 o 
  -3  10   6        0.52        1.05      4.44 o 
  -2  10   6      227.31      229.87     27.49 o 
  -1  10   6      182.04      183.69      9.83 o 
   0  10   6       14.67       21.07      7.12 o 
   1  10   6        7.00        8.07      4.94 o 
  -7  11   6        0.26        3.32      3.17 o 
  -6  11   6       46.17       34.72     21.77 o 
  -5  11   6       56.17       57.00     23.16 o 
  -4  11   6       84.81       67.47     14.47 o 
  -3  11   6       80.13       70.57     11.25 o 
  -2  11   6        2.38       -1.15      3.47 o 
  -1  11   6       55.19       56.61      8.51 o 
  -2 -12   7      107.78       97.87     60.64 o 
  -1 -12   7       58.12       67.34     33.05 o 
   0 -12   7       84.53       81.68     12.52 o 
   1 -12   7       74.25       78.36      6.00 o 
   2 -12   7       49.09       40.83      4.95 o 
   3 -12   7        8.34        7.33      4.54 o 
   4 -12   7      101.11      102.98     11.01 o 
  -4 -11   7       20.80       25.08     13.37 o 
  -3 -11   7      206.65      233.50     40.24 o 
  -2 -11   7        0.15       -5.49     14.04 o 
  -1 -11   7       96.89       79.08     41.09 o 
   0 -11   7       22.51       20.35      8.11 o 
   1 -11   7       11.63        9.84      4.66 o 
   2 -11   7        2.76        4.56      4.00 o 
   3 -11   7        0.26        2.55      7.52 o 
   4 -11   7       97.21      102.11     11.47 o 
   5 -11   7       98.18       69.35     38.18 o 
  -6 -10   7       38.80       34.26     15.14 o 
  -5 -10   7        1.33       -7.60     15.45 o 
  -4 -10   7      237.83      204.41     17.48 o 
  -3 -10   7       63.88       64.45     39.58 o 
  -2 -10   7      199.28      228.48     51.29 o 
  -1 -10   7      267.81      268.83     21.02 o 
   0 -10   7        8.26        5.78     11.15 o 
   1 -10   7       40.87       56.74     24.28 o 
   2 -10   7      148.43      131.72     50.33 o 
   3 -10   7      392.71      402.72     22.34 o 
   4 -10   7      126.17      137.31     12.18 o 
   5 -10   7        0.34        2.68      5.17 o 
   6 -10   7        7.98       10.18      6.28 o 
  -7  -9   7        9.02        2.51      5.13 o 
  -6  -9   7       39.12       28.79     10.73 o 
  -5  -9   7       10.01       -1.10     15.71 o 
  -4  -9   7      204.43      224.90     18.44 o 
  -3  -9   7      336.56      309.71     18.39 o 
  -2  -9   7       18.78       10.72      7.81 o 
  -1  -9   7       78.66       63.52     22.03 o 
   0  -9   7      266.17      254.21     17.23 o 
   1  -9   7       66.12       59.86     32.02 o 
   2  -9   7      376.53      424.06     30.27 o 
   3  -9   7       10.63        3.38      5.90 o 
   4  -9   7      105.13       80.53      9.85 o 
   5  -9   7       92.05       90.82     49.30 o 
   6  -9   7        0.86        4.83      3.05 o 
   7  -9   7        2.14        6.08      7.41 o 
  -7  -8   7       61.17       64.67      6.02 o 
  -6  -8   7      124.20      101.37      6.86 o 
  -5  -8   7     1041.90     1075.25     41.07 o 
  -4  -8   7        2.65        3.25      5.39 o 
  -3  -8   7        0.46       -3.24     14.09 o 
  -2  -8   7       65.65       55.15     19.86 o 
  -1  -8   7     1114.33     1088.39     43.54 o 
   0  -8   7      102.80      113.70     12.31 o 
   1  -8   7       26.86       22.10     14.50 o 
   2  -8   7      245.21      259.83     16.77 o 
   3  -8   7      192.32      183.24     14.16 o 
   4  -8   7      235.73      219.67     14.60 o 
   5  -8   7      122.83      118.48     10.49 o 
   6  -8   7        0.28       -0.26      3.90 o 
   7  -8   7      152.63      163.12     14.12 o 
  -8  -7   7        1.38        2.10      3.59 o 
  -7  -7   7       69.13       51.83     18.82 o 
  -6  -7   7       90.58       93.13      7.21 o 
  -5  -7   7     1025.82     1101.24     61.26 o 
  -4  -7   7     1492.76     1601.40     56.11 o 
  -3  -7   7      583.62      572.53     17.46 o 
  -2  -7   7      674.02      610.98     31.72 o 
  -1  -7   7      478.57      476.57     27.66 o 
   0  -7   7      710.87      674.26     32.04 o 
   1  -7   7      490.48      512.39     26.37 o 
   2  -7   7      308.83      355.77     20.08 o 
   3  -7   7      269.27      264.76     20.47 o 
   4  -7   7      281.76      261.89     14.35 o 
   5  -7   7        3.76        0.86      6.43 o 
   6  -7   7       61.38       44.20     22.06 o 
   7  -7   7       35.41       25.72     11.74 o 
   8  -7   7       87.96       79.80      8.99 o 
  -9  -6   7        7.53        6.61      5.57 o 
  -8  -6   7       58.23       62.35      7.70 o 
  -7  -6   7        2.40        0.38      4.37 o 
  -6  -6   7      160.10      163.25      8.45 o 
  -5  -6   7        6.10        8.03      4.32 o 
  -4  -6   7       14.84       11.85      2.19 o 
  -3  -6   7        1.31        1.57      3.78 o 
  -2  -6   7      539.64      519.57     13.17 o 
  -1  -6   7      149.89      152.97     14.25 o 
   0  -6   7      668.96      700.04     29.15 o 
   1  -6   7      429.86      447.01     20.39 o 
   2  -6   7      215.69      209.94     14.76 o 
   3  -6   7      567.41      568.33     27.11 o 
   4  -6   7      147.96      137.82     10.25 o 
   5  -6   7      695.42      679.19     43.34 o 
   6  -6   7      489.22      457.37     20.05 o 
   7  -6   7       47.43       32.03     18.24 o 
   8  -6   7       63.63       78.15      7.90 o 
  -9  -5   7        0.20        0.81      2.71 o 
  -8  -5   7       85.22       84.27     12.34 o 
  -7  -5   7      150.13      156.68      8.07 o 
  -6  -5   7        0.60        0.65      3.15 o 
  -5  -5   7      226.35      229.21      8.71 o 
  -4  -5   7        7.63        6.45      1.85 o 
  -3  -5   7        1.76        1.97      2.06 o 
  -2  -5   7      259.35      271.64      6.86 o 
  -1  -5   7       51.59       52.90     26.37 o 
   0  -5   7       19.55       16.38     10.88 o 
   1  -5   7       53.49       52.19     21.00 o 
   2  -5   7       85.56       85.89     36.96 o 
   3  -5   7      197.15      180.55     10.81 o 
   4  -5   7      186.68      188.01     12.31 o 
   5  -5   7      217.47      249.24     12.84 o 
   6  -5   7       37.71       41.45     23.23 o 
   7  -5   7      294.07      251.07     17.20 o 
   8  -5   7      298.59      262.42     16.35 o 
 -10  -4   7        4.13        7.66      3.81 o 
  -9  -4   7       41.06       27.18      8.60 o 
  -8  -4   7       45.43       44.60      6.05 o 
  -7  -4   7      961.43      973.94     29.89 o 
  -6  -4   7       28.58       27.67      8.36 o 
  -5  -4   7      308.35      318.68     14.32 o 
  -4  -4   7      100.57       95.72      3.44 o 
  -3  -4   7      168.20      194.88      4.09 o 
  -2  -4   7      120.25      144.54      6.26 o 
  -1  -4   7        3.22        8.84      6.89 o 
   0  -4   7      273.49      295.11     17.63 o 
   1  -4   7        0.79        4.03      6.15 o 
   2  -4   7        9.27        7.09      6.92 o 
   3  -4   7      749.82      707.99     26.79 o 
   4  -4   7       19.31       17.50      7.58 o 
   5  -4   7        0.62        6.99      4.27 o 
   6  -4   7       30.60       29.71     14.07 o 
   7  -4   7       31.09       36.56     17.63 o 
   8  -4   7        6.54        6.36      7.32 o 
 -10  -3   7      163.63      185.50      7.29 o 
  -9  -3   7       10.60        8.67      4.49 o 
  -8  -3   7      158.12      150.71      9.49 o 
  -7  -3   7       85.19       79.17      6.68 o 
  -6  -3   7      787.74      783.47     23.55 o 
  -5  -3   7       23.25       22.27      3.34 o 
  -4  -3   7      118.42      114.91      4.29 o 
  -3  -3   7       15.26       15.05      4.70 o 
  -2  -3   7     1102.77     1082.21     22.84 o 
  -1  -3   7      116.84      103.00     10.10 o 
   0  -3   7      124.02      128.72      9.93 o 
   1  -3   7      378.71      323.13     20.21 o 
   2  -3   7       67.06       86.02      9.17 o 
   3  -3   7      140.01      141.01     10.38 o 
   4  -3   7       11.55        9.76     10.88 o 
   5  -3   7       47.84       40.41     18.83 o 
   6  -3   7        1.37        5.56      4.99 o 
   7  -3   7        1.30        1.42      6.19 o 
   8  -3   7      135.97      133.54      9.93 o 
 -11  -2   7       15.56       18.49     11.65 o 
 -10  -2   7        2.00        2.93      3.22 o 
  -9  -2   7        6.63        9.49      4.64 o 
  -8  -2   7       66.34       63.43      6.02 o 
  -7  -2   7      165.49      160.52      2.37 o 
  -6  -2   7     1105.83     1182.44     33.12 o 
  -5  -2   7     1110.87     1056.92     29.01 o 
  -4  -2   7      528.66      508.21     12.70 o 
  -3  -2   7     1283.44     1332.70     25.84 o 
  -2  -2   7     1046.67     1052.43     25.63 o 
  -1  -2   7     1154.54     1108.33     14.30 o 
   0  -2   7      126.42      150.48     24.55 o 
   1  -2   7       31.78       42.09     15.36 o 
   2  -2   7       45.51       53.07     20.78 o 
   3  -2   7      189.42      186.89     12.60 o 
   4  -2   7       53.65       61.65     27.87 o 
   5  -2   7      277.42      258.48     13.61 o 
   6  -2   7      219.41      216.56     11.04 o 
   7  -2   7      321.79      325.42     21.22 o 
   8  -2   7        2.71        5.47      6.36 o 
 -11  -1   7        0.01        2.29      1.71 o 
 -10  -1   7        2.90        3.14      2.81 o 
  -9  -1   7        0.24        2.24      2.86 o 
  -8  -1   7     1006.12     1026.92     23.12 o 
  -7  -1   7       16.98       18.48      1.80 o 
  -6  -1   7     1039.23      976.96     13.72 o 
  -5  -1   7      236.78      248.10      4.46 o 
  -4  -1   7      234.35      221.82      6.37 o 
  -3  -1   7     1483.92     1327.25     31.85 o 
  -2  -1   7     4138.96     4226.93     57.63 o 
  -1  -1   7      229.24      242.48      7.92 o 
   0  -1   7     2569.27     2718.32     57.14 o 
   1  -1   7     5415.84     5723.58     45.63 o 
   2  -1   7        0.01        0.24      2.48 o 
   3  -1   7      442.40      459.35     11.62 o 
   4  -1   7       27.60       18.84      2.00 o 
   5  -1   7       51.81       50.27      7.78 o 
   6  -1   7        0.74       -2.91      7.28 o 
   7  -1   7        0.33        2.97      6.81 o 
   8  -1   7       16.23       13.36      9.72 o 
 -11   0   7       45.75       30.70     17.58 o 
 -10   0   7      266.25      270.55     11.94 o 
  -9   0   7      166.61      164.04      7.06 o 
  -8   0   7      225.10      220.67      5.72 o 
  -7   0   7       12.02       14.76      3.03 o 
  -6   0   7        1.59        1.85      1.05 o 
  -5   0   7        0.81        0.95      1.48 o 
  -4   0   7      170.89      138.51      4.01 o 
  -3   0   7       20.90       35.09      2.28 o 
  -2   0   7      109.50      106.54      3.76 o 
  -1   0   7     1852.21     1983.18     52.92 o 
   0   0   7      911.13      963.11     37.16 o 
   1   0   7      274.22      302.65     11.15 o 
   2   0   7        8.99        2.77      5.11 o 
   3   0   7      982.72     1034.61     32.47 o 
   4   0   7      740.12      723.33     23.02 o 
   5   0   7      399.16      429.13     13.37 o 
   6   0   7       88.25       82.95     10.35 o 
   7   0   7       43.29       38.68     20.83 o 
   8   0   7       17.86       14.83      6.28 o 
 -11   1   7        2.51        4.04      3.25 o 
 -10   1   7       73.07       81.29      7.29 o 
  -9   1   7      470.10      487.51     20.10 o 
  -8   1   7      414.70      435.59      6.43 o 
  -7   1   7       97.28       95.66      3.38 o 
  -6   1   7       12.14        9.43      2.48 o 
  -5   1   7       22.97       23.70      2.09 o 
  -4   1   7      559.81      644.84     10.72 o 
  -3   1   7      147.75      152.09      4.86 o 
  -2   1   7        7.69        6.92      2.02 o 
  -1   1   7       43.82       51.63      2.24 o 
   0   1   7       14.27       13.72      1.79 o 
   1   1   7        0.68       -0.18      1.47 o 
   2   1   7      265.30      251.37      7.24 o 
   3   1   7       34.98       49.04     14.87 o 
   4   1   7       20.54       23.26     10.08 o 
   5   1   7       21.47       21.15     12.84 o 
   6   1   7      660.72      681.79     43.52 o 
   7   1   7       20.80       11.89      4.77 o 
 -11   2   7      102.53      110.28      7.34 o 
 -10   2   7        0.35       -0.56      1.98 o 
  -9   2   7        2.25        1.51      1.98 o 
  -8   2   7      575.00      622.89     15.39 o 
  -7   2   7      171.18      166.68      4.74 o 
  -6   2   7       55.89       48.32      3.51 o 
  -5   2   7      115.87      100.28      8.56 o 
  -4   2   7     2362.90     2481.70     27.41 o 
  -3   2   7      125.15      111.79      3.61 o 
  -2   2   7      898.82      862.33     10.66 o 
  -1   2   7      452.27      445.61      6.25 o 
   0   2   7       13.64       15.39      3.38 o 
   1   2   7      325.42      331.80      5.96 o 
   2   2   7       13.16       11.96      4.52 o 
   3   2   7       11.17        9.84      8.13 o 
   4   2   7      977.85     1059.39     31.25 o 
   5   2   7      136.01      136.87      9.25 o 
   6   2   7        0.18        0.36      8.91 o 
   7   2   7      143.10      139.46     18.75 o 
 -11   3   7        0.64        2.16      1.28 o 
 -10   3   7       27.42       28.28      3.07 o 
  -9   3   7       91.92       87.26      9.48 o 
  -8   3   7      265.61      245.95      6.96 o 
  -7   3   7      353.07      355.93     12.55 o 
  -6   3   7       26.48       20.68      6.74 o 
  -5   3   7        0.57        1.82      2.11 o 
  -4   3   7       29.01       35.81      3.42 o 
  -3   3   7        3.60       11.74      3.05 o 
  -2   3   7        2.40        7.49      2.34 o 
  -1   3   7        6.96        9.11      2.36 o 
   0   3   7       13.72       10.33      3.05 o 
   1   3   7        0.22        0.62      0.88 o 
   2   3   7       20.63       26.55     10.22 o 
   3   3   7      633.77      631.52     20.48 o 
   4   3   7      266.73      226.98     11.02 o 
   5   3   7       52.07       43.52     18.12 o 
   6   3   7      109.30       96.35     13.53 o 
 -11   4   7      341.35      359.87     14.49 o 
 -10   4   7      249.71      277.64      8.26 o 
  -9   4   7        2.62        4.33      2.56 o 
  -8   4   7       37.49       43.27      5.26 o 
  -7   4   7      266.11      263.43      9.60 o 
  -6   4   7       78.62       79.49      8.07 o 
  -5   4   7       11.23       10.86      3.71 o 
  -4   4   7       29.38       22.52      5.39 o 
  -3   4   7      441.32      453.35      7.16 o 
  -2   4   7       46.75       44.31      4.66 o 
  -1   4   7      575.77      586.23     16.99 o 
   0   4   7       13.57       17.05      1.70 o 
   1   4   7      127.68      139.59      6.55 o 
   2   4   7       32.12       30.56      2.36 o 
   3   4   7      167.71      184.03     29.23 o 
   4   4   7       22.55       21.92     11.29 o 
   5   4   7       93.93       96.52     10.62 o 
   6   4   7       12.32        5.09      6.23 o 
 -11   5   7       11.79        6.38      4.06 o 
 -10   5   7      189.84      211.11     11.62 o 
  -9   5   7       47.45       47.67      3.87 o 
  -8   5   7       26.88       31.53      3.97 o 
  -7   5   7      370.37      407.14     12.17 o 
  -6   5   7      767.88      837.26     33.64 o 
  -5   5   7      157.16      155.04      8.53 o 
  -4   5   7     1379.68     1397.77     15.24 o 
  -3   5   7       37.26       39.84      6.92 o 
  -2   5   7        6.22        4.59      5.24 o 
  -1   5   7      122.53      141.29     18.11 o 
   0   5   7       12.52       13.90      6.77 o 
   1   5   7      381.57      396.57     20.35 o 
   2   5   7      880.01      996.32     49.34 o 
   3   5   7      257.73      279.80     22.95 o 
   4   5   7      337.20      321.14     14.56 o 
   5   5   7        0.02        6.17      5.04 o 
 -11   6   7        0.44        2.95      3.93 o 
 -10   6   7        2.58        4.27      4.00 o 
  -9   6   7      892.37      887.28     32.00 o 
  -8   6   7       42.27       43.48     17.38 o 
  -7   6   7      153.70      151.98      6.62 o 
  -6   6   7        3.64        3.18      3.64 o 
  -5   6   7        8.78        9.12      2.76 o 
  -4   6   7        2.02        4.11      2.27 o 
  -3   6   7      478.19      443.29     17.54 o 
  -2   6   7      570.41      592.53     22.55 o 
  -1   6   7      907.03     1053.40    112.74 o 
   0   6   7      427.10      415.63     27.47 o 
   1   6   7      743.37      724.40     41.00 o 
   2   6   7       77.98       70.97     22.40 o 
   3   6   7       16.41       10.75      8.52 o 
   4   6   7        2.26       -2.69      9.83 o 
   5   6   7       25.74       19.77     10.63 o 
 -10   7   7       43.56       52.68      5.45 o 
  -9   7   7       31.85       54.92      5.88 o 
  -8   7   7      404.41      395.54     18.11 o 
  -7   7   7       70.92       70.64      5.16 o 
  -6   7   7       33.59       28.48     15.81 o 
  -5   7   7      195.56      169.20     12.91 o 
  -4   7   7        8.25        4.95      3.99 o 
  -3   7   7        0.04       -0.78      4.32 o 
  -2   7   7       70.90       77.39     23.42 o 
  -1   7   7     1125.45     1116.57     32.80 o 
   0   7   7      365.44      389.39     18.20 o 
   1   7   7      145.04      161.89     12.29 o 
   2   7   7      717.69      724.40     21.47 o 
   3   7   7      201.29      195.85     14.88 o 
   4   7   7      237.12      234.57     12.78 o 
 -10   8   7       30.67       31.31     16.84 o 
  -9   8   7      439.58      454.22     20.68 o 
  -8   8   7      141.15      136.79     12.81 o 
  -7   8   7       96.62       80.56      5.76 o 
  -6   8   7      120.75      101.06      6.11 o 
  -5   8   7      112.27      116.16      4.66 o 
  -4   8   7       48.76       37.12     11.38 o 
  -3   8   7      486.24      475.08     20.69 o 
  -2   8   7      142.13      133.96      6.88 o 
  -1   8   7        3.11        2.82      4.72 o 
   0   8   7        5.73        8.35      6.55 o 
   1   8   7       73.97       66.38     20.65 o 
   2   8   7      174.14      201.04     16.97 o 
   3   8   7       43.47       29.30     11.19 o 
  -9   9   7      112.27      106.55      6.84 o 
  -8   9   7        8.23        8.80      8.73 o 
  -7   9   7        0.24        1.66      4.18 o 
  -6   9   7       95.46       84.33      6.02 o 
  -5   9   7       29.65       34.17     19.73 o 
  -4   9   7        0.05        3.22      3.49 o 
  -3   9   7      142.91      142.78      6.31 o 
  -2   9   7       11.79       10.59      6.34 o 
  -1   9   7       31.56       13.56      7.13 o 
   0   9   7        7.09        8.05     11.39 o 
   1   9   7       33.57       21.47      9.64 o 
   2   9   7      108.37      114.88     13.21 o 
  -8  10   7       21.83       20.57      6.35 o 
  -7  10   7       59.32       55.71      5.12 o 
  -6  10   7       40.64       29.98     20.57 o 
  -5  10   7        6.35        6.03      6.98 o 
  -4  10   7       75.72       71.11      6.76 o 
  -3  10   7       34.85       27.25      9.75 o 
  -2  10   7        1.63        5.11      2.68 o 
  -1  10   7        8.84        9.59      5.05 o 
   0  10   7       88.80       94.54      6.44 o 
  -5  11   7       84.02       92.24      6.89 o 
  -4  11   7       24.65       23.90     13.21 o 
  -3  11   7        0.31        1.94      2.99 o 
  -2 -12   8      318.06      375.72     25.93 o 
  -1 -12   8      115.79       98.86     23.66 o 
   0 -12   8      204.86      225.00     15.38 o 
   1 -12   8       42.06       24.97     22.21 o 
   2 -12   8        3.05       -1.46     12.00 o 
   3 -12   8        0.82       -0.67      7.68 o 
  -4 -11   8       96.39      122.26     29.01 o 
  -3 -11   8       92.22       96.74     44.71 o 
  -2 -11   8       90.67       92.71     46.58 o 
  -1 -11   8      320.19      350.30     22.21 o 
   0 -11   8        1.54        4.70     11.55 o 
   1 -11   8       62.53       59.56     33.00 o 
   2 -11   8       50.98       41.52     25.85 o 
   3 -11   8       57.13       38.25     20.69 o 
   4 -11   8       47.96       45.69     33.55 o 
   5 -11   8        5.17        1.73      5.04 o 
  -5 -10   8      109.34       94.61     53.87 o 
  -4 -10   8       27.70       25.12     17.40 o 
  -3 -10   8       58.86       62.41     24.13 o 
  -2 -10   8        2.21       -3.28     12.12 o 
  -1 -10   8       16.42       11.08     10.79 o 
   0 -10   8       48.79       53.51     29.65 o 
   1 -10   8      150.49      157.00     47.38 o 
   2 -10   8       52.83       53.46     26.41 o 
   3 -10   8        0.03        0.87      5.78 o 
   4 -10   8       86.22       69.12     37.00 o 
   5 -10   8      139.22      108.37     32.35 o 
   6 -10   8       21.59       20.74     14.52 o 
  -6  -9   8       52.61       43.61     19.26 o 
  -5  -9   8       27.62       27.23     22.94 o 
  -4  -9   8      361.21      392.23     25.01 o 
  -3  -9   8       31.65       27.23      8.21 o 
  -2  -9   8        8.26       10.61      9.66 o 
  -1  -9   8        0.49       -1.93     11.16 o 
   0  -9   8        0.19       -0.79      7.38 o 
   1  -9   8      302.60      312.13     17.83 o 
   2  -9   8      352.14      298.00     31.60 o 
   3  -9   8      118.57       99.57     45.24 o 
   4  -9   8       27.51       40.50     17.40 o 
   5  -9   8       62.80       86.42     10.69 o 
   6  -9   8       28.93       22.47     14.37 o 
  -7  -8   8       13.68       12.67      6.87 o 
  -6  -8   8       17.26       13.90      7.46 o 
  -5  -8   8      203.94      210.77     55.13 o 
  -4  -8   8      192.95      211.21     14.52 o 
  -3  -8   8       58.92       60.22     22.66 o 
  -2  -8   8      130.13      135.52     14.16 o 
  -1  -8   8       32.19       23.33     11.85 o 
   0  -8   8       11.67       13.63      9.33 o 
   1  -8   8      116.49      116.50     13.73 o 
   2  -8   8      150.71      145.68     13.56 o 
   3  -8   8        0.55        2.79      5.78 o 
   4  -8   8       63.30       52.51     28.92 o 
   5  -8   8       67.36       43.48     32.07 o 
   6  -8   8        0.20       -3.32      7.55 o 
   7  -8   8      264.16      300.25     14.99 o 
  -8  -7   8       18.46       20.05      8.24 o 
  -7  -7   8        3.85       -0.50      2.99 o 
  -6  -7   8       14.95       13.79      7.05 o 
  -5  -7   8      194.39      170.62     13.46 o 
  -4  -7   8        0.44       -0.59      4.17 o 
  -3  -7   8       83.80       99.99     42.39 o 
  -2  -7   8       13.01       13.26     14.40 o 
  -1  -7   8      640.66      650.78     31.39 o 
   0  -7   8        7.20       10.28     12.53 o 
   1  -7   8      237.20      233.14     14.19 o 
   2  -7   8       14.17       11.59     13.08 o 
   3  -7   8      231.48      228.84     13.89 o 
   4  -7   8      657.27      615.93     39.14 o 
   5  -7   8      131.37      123.95     10.46 o 
   6  -7   8       11.21       10.30      9.54 o 
   7  -7   8       87.33       73.26      9.96 o 
  -9  -6   8       23.25       19.62      8.85 o 
  -8  -6   8        2.26        2.43      3.01 o 
  -7  -6   8       67.50       71.80      8.23 o 
  -6  -6   8     1311.60     1462.98     59.49 o 
  -5  -6   8        4.73        4.43      4.02 o 
  -4  -6   8       81.23       80.05      1.97 o 
  -3  -6   8      144.71      139.98      7.39 o 
  -2  -6   8      318.64      330.29     20.72 o 
  -1  -6   8      254.53      264.30     17.44 o 
   0  -6   8       13.97       28.35     16.80 o 
   1  -6   8       11.27       -3.68     10.07 o 
   2  -6   8       32.39       37.06     22.39 o 
   3  -6   8      214.92      221.36     15.06 o 
   4  -6   8      157.62      151.42     11.82 o 
   5  -6   8      511.29      485.83     20.49 o 
   6  -6   8      244.34      223.05     18.79 o 
   7  -6   8       55.07       53.70     31.34 o 
  -9  -5   8        0.53        2.86      2.61 o 
  -8  -5   8       28.16       34.88     12.31 o 
  -7  -5   8       91.53      108.19      6.46 o 
  -6  -5   8      208.05      195.73      7.39 o 
  -5  -5   8       33.04       33.02      3.42 o 
  -4  -5   8      515.09      539.01     12.50 o 
  -3  -5   8       15.21       17.88      4.51 o 
  -2  -5   8     1809.54     1945.38     63.40 o 
  -1  -5   8     1002.18     1080.84     44.94 o 
   0  -5   8      187.04      176.32     14.04 o 
   1  -5   8        0.46        1.83      5.96 o 
   2  -5   8       58.62       49.70     21.47 o 
   3  -5   8      130.09      134.60     11.12 o 
   4  -5   8      181.44      184.30     11.92 o 
   5  -5   8      107.64      115.83      9.43 o 
   6  -5   8        2.46        0.76      3.74 o 
   7  -5   8        0.06        0.89      7.19 o 
 -10  -4   8        7.38        6.90      3.55 o 
  -9  -4   8       38.03       40.02     16.82 o 
  -8  -4   8      146.17      142.80     10.73 o 
  -7  -4   8       32.79       32.50     10.56 o 
  -6  -4   8      366.16      374.19     12.99 o 
  -5  -4   8       25.04       19.92      2.77 o 
  -4  -4   8        0.08        0.57      0.98 o 
  -3  -4   8      167.68      144.64      4.33 o 
  -2  -4   8      994.25      985.66     26.79 o 
  -1  -4   8      253.77      263.42     11.55 o 
   0  -4   8      367.47      346.31     19.49 o 
   1  -4   8      317.82      288.26     16.57 o 
   2  -4   8      223.25      219.60     14.17 o 
   3  -4   8        7.96       11.82      8.58 o 
   4  -4   8        8.03       21.38     11.84 o 
   5  -4   8        1.08        3.75      5.36 o 
   6  -4   8      159.35      151.61     13.59 o 
   7  -4   8       11.04        9.14      9.72 o 
   8  -4   8       17.87       18.09     11.47 o 
 -10  -3   8       10.15        4.95      4.40 o 
  -9  -3   8       43.12       45.97      5.15 o 
  -8  -3   8       97.39       94.42      7.70 o 
  -7  -3   8       34.94       33.30     10.37 o 
  -6  -3   8      742.06      744.37     17.25 o 
  -5  -3   8      117.45      111.08      4.66 o 
  -4  -3   8       43.88       53.33      3.75 o 
  -3  -3   8     1203.81     1271.70     30.29 o 
  -2  -3   8       13.88       13.36      4.56 o 
   0  -3   8      336.87      297.13     12.07 o 
   1  -3   8       41.21       40.69     12.90 o 
   2  -3   8      223.43      234.56     14.65 o 
   3  -3   8        1.36        6.95      5.27 o 
   4  -3   8      101.59       94.19     24.11 o 
   5  -3   8       79.12       87.12      9.06 o 
   6  -3   8        3.22       11.34      5.98 o 
   7  -3   8      158.63      146.57     13.72 o 
 -10  -2   8        0.41       -1.99      2.70 o 
  -9  -2   8       60.58       52.09      5.59 o 
  -8  -2   8       27.19       33.23     12.25 o 
  -7  -2   8        4.34        3.78      1.60 o 
  -6  -2   8      151.33      154.61      5.62 o 
  -5  -2   8     1001.66     1030.73     25.38 o 
  -4  -2   8     1020.44     1146.53     16.61 o 
  -3  -2   8      662.49      645.60     35.12 o 
  -2  -2   8      296.44      284.27      9.22 o 
  -1  -2   8      108.17      109.88      5.26 o 
   0  -2   8      530.41      547.12     14.91 o 
   1  -2   8     1135.45     1151.46     21.56 o 
   2  -2   8        6.39        4.02      2.23 o 
   3  -2   8      107.09       91.91      8.17 o 
   4  -2   8      204.85      178.57     12.57 o 
   5  -2   8      175.50      177.58     11.11 o 
   6  -2   8       15.24       12.48      8.40 o 
   7  -2   8       59.42       48.33     32.39 o 
 -11  -1   8      249.44      272.15      8.91 o 
 -10  -1   8       12.12        9.59      7.54 o 
  -9  -1   8       19.56       17.58      7.04 o 
  -8  -1   8      120.65      112.89      2.41 o 
  -7  -1   8        1.93        1.23      0.98 o 
  -6  -1   8       25.38       25.61      2.68 o 
  -5  -1   8        6.51       11.19      2.70 o 
  -4  -1   8        0.10        0.94      2.01 o 
  -3  -1   8      205.85      169.69      6.14 o 
  -2  -1   8      507.99      519.48     16.00 o 
  -1  -1   8      409.36      455.98      8.50 o 
   0  -1   8     1016.92     1022.09     34.18 o 
   1  -1   8       20.29       26.59      3.09 o 
   2  -1   8      796.54      759.64     15.92 o 
   3  -1   8      769.68      770.73     18.93 o 
   4  -1   8       88.17       72.88      3.01 o 
   5  -1   8      527.89      529.41     24.99 o 
   6  -1   8      110.41      102.00     14.70 o 
   7  -1   8        0.05       -0.15      2.78 o 
 -11   0   8       20.81       22.94      9.85 o 
 -10   0   8       64.99       56.15      5.29 o 
  -9   0   8      329.14      332.84      8.47 o 
  -8   0   8       17.15       21.31      2.14 o 
  -7   0   8      364.96      347.99      6.66 o 
  -6   0   8       31.81       30.26      6.05 o 
  -5   0   8        0.28        2.82      1.81 o 
  -4   0   8       42.22       42.71      2.36 o 
  -3   0   8      555.12      625.68      8.84 o 
  -2   0   8       40.85       58.35      3.22 o 
  -1   0   8      176.25      204.85      6.93 o 
   0   0   8     1792.31     1735.94     50.92 o 
   1   0   8        5.24        4.67      2.66 o 
   2   0   8      339.40      349.89     16.94 o 
   3   0   8      430.95      439.35     22.07 o 
   4   0   8     1756.90     1844.47    130.01 o 
   5   0   8      514.05      641.58     31.46 o 
   6   0   8       58.29       36.13     18.49 o 
   7   0   8        3.71        2.87      3.10 o 
 -11   1   8       15.17       15.15      8.50 o 
 -10   1   8      154.40      150.48      8.34 o 
  -9   1   8      134.32      124.73      6.21 o 
  -8   1   8      158.64      166.17      4.83 o 
  -7   1   8      939.05      947.49     21.14 o 
  -6   1   8       53.28       60.95      4.14 o 
  -5   1   8       59.27       54.59      3.13 o 
  -4   1   8      573.46      581.08      7.44 o 
  -3   1   8     1733.16     1652.87     34.02 o 
  -2   1   8       62.19       53.27      2.29 o 
  -1   1   8      253.95      281.66      5.20 o 
   0   1   8      689.07      756.63     14.72 o 
   1   1   8        6.61        9.23      3.20 o 
   2   1   8      650.05      690.35     29.31 o 
   3   1   8       11.91       16.64      7.28 o 
   4   1   8       13.14        9.60      5.81 o 
   5   1   8      340.95      376.54     15.16 o 
   6   1   8      376.41      387.38     12.63 o 
   7   1   8      443.21      550.73     31.34 o 
 -11   2   8        3.85        4.94      4.90 o 
 -10   2   8       68.29       48.21      6.05 o 
  -9   2   8       37.19       40.89      3.31 o 
  -8   2   8     1167.16     1160.91     52.19 o 
  -7   2   8      234.79      216.14      7.46 o 
  -6   2   8       31.31       33.72      7.73 o 
  -5   2   8      484.04      455.46      8.37 o 
  -4   2   8       54.65       53.93      2.17 o 
  -3   2   8      198.32      195.68      3.89 o 
  -2   2   8      782.64      750.42     12.15 o 
  -1   2   8      233.34      211.72      7.16 o 
   0   2   8      185.63      181.04      5.01 o 
   1   2   8      365.28      373.77     15.79 o 
   2   2   8      292.40      280.62     11.10 o 
   3   2   8      107.21       95.67      7.96 o 
   4   2   8       18.49       22.41      9.21 o 
   5   2   8       83.17       90.13      9.20 o 
   6   2   8       28.52       19.34      9.25 o 
 -11   3   8      121.92      131.49      7.15 o 
 -10   3   8        9.62        9.93      4.22 o 
  -9   3   8       66.24       73.39      9.15 o 
  -8   3   8        4.44        4.04      2.53 o 
  -7   3   8       99.64       98.22      5.78 o 
  -6   3   8      222.64      223.98      7.02 o 
  -5   3   8      992.73     1005.82     45.66 o 
  -4   3   8     1000.42     1022.05     21.54 o 
  -3   3   8     1964.74     2032.66     30.54 o 
  -2   3   8     2963.94     3221.91     67.24 o 
  -1   3   8       78.77       77.43      5.83 o 
   0   3   8      604.79      565.46     35.98 o 
   1   3   8      290.96      270.66      6.39 o 
   2   3   8      727.44      700.35     25.89 o 
   3   3   8        2.39        3.91      3.50 o 
   4   3   8       29.70       31.16     13.61 o 
   5   3   8      142.36      122.48     21.00 o 
   6   3   8       24.02       15.97     16.46 o 
 -11   4   8      109.03       91.77      4.18 o 
 -10   4   8      110.48      110.32      5.22 o 
  -9   4   8        0.08        0.54      2.53 o 
  -8   4   8      595.25      608.31     26.24 o 
  -7   4   8       96.52       98.11      4.44 o 
  -6   4   8     1362.41     1315.78     39.07 o 
  -5   4   8     1414.01     1543.09     35.94 o 
  -4   4   8      728.19      749.98     16.83 o 
  -3   4   8      612.13      644.08     15.61 o 
  -2   4   8      219.99      239.70      9.74 o 
  -1   4   8      300.16      293.01     15.69 o 
   0   4   8      310.42      315.90     18.73 o 
   1   4   8        0.09        1.31      1.64 o 
   2   4   8      186.26      157.89     17.38 o 
   3   4   8      344.99      333.78     14.75 o 
   4   4   8       14.30       12.10     10.54 o 
   5   4   8       25.36       23.49      8.80 o 
 -11   5   8        0.23        1.58      2.29 o 
 -10   5   8        0.66        4.41      3.48 o 
  -9   5   8      118.85      112.19      5.93 o 
  -8   5   8        1.95        2.17      1.37 o 
  -7   5   8       47.78       49.99      6.37 o 
  -6   5   8      540.26      520.11     14.62 o 
  -5   5   8      247.89      221.23      5.46 o 
  -4   5   8       89.90       87.82      3.51 o 
  -3   5   8      405.49      440.55     16.09 o 
  -2   5   8        5.13       16.49     14.59 o 
  -1   5   8      258.91      272.79     15.31 o 
   0   5   8      538.27      568.70     55.27 o 
   1   5   8       32.37       22.36      9.55 o 
   2   5   8       85.62       81.02     25.20 o 
   3   5   8      123.14      129.66     31.00 o 
   4   5   8       47.08       42.85     16.13 o 
   5   5   8        6.76        9.07      6.59 o 
 -10   6   8        0.06        1.59      2.72 o 
  -9   6   8      101.78       98.58      5.56 o 
  -8   6   8       49.32       42.11      4.66 o 
  -7   6   8      404.78      405.35     15.88 o 
  -6   6   8      556.48      568.22     29.78 o 
  -5   6   8        1.15        1.83      2.11 o 
  -4   6   8      569.55      556.22     17.64 o 
  -3   6   8       54.05       60.60      7.26 o 
  -2   6   8      388.79      378.92     12.51 o 
  -1   6   8      613.51      688.21     52.30 o 
   0   6   8      426.62      420.53     20.13 o 
   1   6   8       59.70       52.86     16.11 o 
   2   6   8      359.06      396.68     19.71 o 
   3   6   8      138.28      141.72     16.35 o 
   4   6   8       23.30       13.74     11.79 o 
 -10   7   8        1.90        3.21      2.94 o 
  -9   7   8      246.93      270.79      8.76 o 
  -8   7   8      214.44      198.89     10.66 o 
  -7   7   8      201.77      215.79     12.14 o 
  -6   7   8       21.83       26.93     13.86 o 
  -5   7   8      285.84      288.43     10.00 o 
  -4   7   8      122.42      125.38      6.32 o 
  -3   7   8      474.37      548.57     34.40 o 
  -2   7   8       68.52       63.38      7.13 o 
  -1   7   8      316.12      325.19     23.22 o 
   0   7   8        5.68        7.50      6.02 o 
   1   7   8       15.48       24.27      9.42 o 
   2   7   8        0.36       -1.09      6.58 o 
   3   7   8        2.63        3.66      4.22 o 
  -9   8   8      124.90      135.96      7.45 o 
  -8   8   8        4.14        4.16      5.17 o 
  -7   8   8       23.91       17.56      9.23 o 
  -6   8   8        0.24       -1.23      5.59 o 
  -5   8   8      768.68      838.48     35.43 o 
  -4   8   8      146.37      129.51      5.94 o 
  -3   8   8      439.00      433.66     16.97 o 
  -2   8   8      209.86      210.89      9.90 o 
  -1   8   8       82.70       85.03     10.03 o 
   0   8   8      117.80      117.05      9.28 o 
   1   8   8      138.56      150.40      8.94 o 
   2   8   8        0.67        0.19      5.11 o 
  -8   9   8       32.32       26.27     19.76 o 
  -7   9   8       17.62       17.20      8.66 o 
  -6   9   8      147.86      141.21      6.84 o 
  -5   9   8       61.17       44.67     22.51 o 
  -4   9   8       20.58       15.35      7.95 o 
  -3   9   8      163.23      171.98      7.46 o 
  -2   9   8       77.74       79.42      8.87 o 
  -1   9   8        2.90        0.26      5.14 o 
   0   9   8       76.49       72.73     15.34 o 
   1   9   8        1.67        3.41      7.80 o 
  -7  10   8      145.66      168.41     10.86 o 
  -6  10   8      252.22      255.14      9.76 o 
  -5  10   8       59.38       69.01     16.15 o 
  -4  10   8      388.47      420.34     18.20 o 
  -3  10   8       49.10       40.90     15.44 o 
  -2  10   8       12.90       10.12      5.13 o 
  -1  10   8        4.08        7.12      5.39 o 
  -1 -12   9       19.20       14.78     12.04 o 
   0 -12   9       51.53       40.72     24.66 o 
   1 -12   9       44.30       46.05     28.49 o 
  -3 -11   9       26.76       22.54     12.01 o 
  -2 -11   9      199.34      205.55     19.09 o 
  -1 -11   9      164.02      171.40     48.44 o 
   0 -11   9        2.91        2.24      8.46 o 
   1 -11   9       13.40       10.05      9.16 o 
   2 -11   9       45.20       38.51     19.63 o 
   3 -11   9       19.08        9.79     13.79 o 
   4 -11   9       63.66       45.23     41.62 o 
  -5 -10   9        0.83       -4.69     12.45 o 
  -4 -10   9      356.05      363.57     23.66 o 
  -3 -10   9      189.62      211.69     15.86 o 
  -2 -10   9        3.52        4.33      9.32 o 
  -1 -10   9      221.36      255.80     17.66 o 
   0 -10   9      176.38      176.32     17.37 o 
   1 -10   9      510.91      513.95     26.05 o 
   2 -10   9       17.08       16.71      8.67 o 
   3 -10   9        1.49        2.98      4.92 o 
   4 -10   9      230.88      233.60     17.58 o 
   5 -10   9      336.42      331.94     17.83 o 
  -6  -9   9      278.64      283.16     12.69 o 
  -5  -9   9       31.87       19.62     12.24 o 
  -4  -9   9      431.83      444.99     27.62 o 
  -3  -9   9       16.47       10.88      9.34 o 
  -2  -9   9      655.37      711.75     46.28 o 
  -1  -9   9        8.92        6.49      6.84 o 
   0  -9   9        8.71        6.26      9.43 o 
   1  -9   9      144.87      137.02     13.86 o 
   2  -9   9       40.94       39.04     26.56 o 
   3  -9   9      212.71      211.52     16.35 o 
   4  -9   9      154.10      138.30     15.55 o 
   5  -9   9      168.11      182.35     25.98 o 
  -7  -8   9        2.83        3.77      2.99 o 
  -6  -8   9        5.52        5.49      3.76 o 
  -5  -8   9       33.04       19.86      9.45 o 
  -4  -8   9      111.72      122.86     34.37 o 
  -3  -8   9       16.58       11.77     14.46 o 
  -2  -8   9        6.59        7.39      9.32 o 
  -1  -8   9        0.69        5.70      6.55 o 
   0  -8   9      316.19      307.91     15.09 o 
   1  -8   9       26.41       27.24     25.04 o 
   2  -8   9      272.09      265.54     15.56 o 
   3  -8   9       31.07       22.08     22.07 o 
   4  -8   9       23.68       20.38     10.32 o 
   5  -8   9       47.34       40.84     25.70 o 
   6  -8   9        0.73        6.05      6.84 o 
  -8  -7   9      103.26      125.10     10.43 o 
  -7  -7   9       74.94       73.61      6.45 o 
  -6  -7   9      519.95      499.22     17.90 o 
  -5  -7   9      761.19      757.86     19.57 o 
  -4  -7   9      278.78      282.94     11.35 o 
  -3  -7   9      239.13      233.67     14.06 o 
  -2  -7   9       18.04       14.96      8.96 o 
  -1  -7   9       73.00       72.39     24.86 o 
   0  -7   9        4.88        6.48      7.94 o 
   1  -7   9        0.30       -0.04     11.72 o 
   2  -7   9       81.41       81.76     11.52 o 
   3  -7   9       99.12       83.84     43.24 o 
   4  -7   9       52.10       47.81     30.64 o 
   5  -7   9       10.13        9.89      7.62 o 
   6  -7   9       87.35       59.75     37.05 o 
  -9  -6   9        0.06        3.20      3.73 o 
  -8  -6   9        2.72        2.72      2.35 o 
  -7  -6   9       13.71       10.93      5.98 o 
  -6  -6   9      108.97      103.98      6.36 o 
  -5  -6   9      616.78      650.12     27.57 o 
  -4  -6   9      863.44      855.35     17.91 o 
  -3  -6   9       72.90       93.31     38.42 o 
  -2  -6   9      306.28      283.97     17.01 o 
  -1  -6   9      523.29      529.50     27.46 o 
   0  -6   9      590.09      544.80     27.24 o 
   1  -6   9      253.25      228.88     15.06 o 
   2  -6   9      421.63      385.98     20.11 o 
   3  -6   9      198.11      187.30     15.48 o 
   4  -6   9       72.28       58.40     32.56 o 
   5  -6   9       73.88       49.13     23.45 o 
   6  -6   9       35.01       33.25     16.17 o 
   7  -6   9       50.77       36.92     26.21 o 
  -9  -5   9       46.43       28.38     13.09 o 
  -8  -5   9        9.78        7.28      6.06 o 
  -7  -5   9        0.21        0.54      3.27 o 
  -6  -5   9       69.01       74.96      8.73 o 
  -5  -5   9      543.82      546.50     11.94 o 
  -4  -5   9      300.69      301.40      9.46 o 
  -3  -5   9      413.95      427.65     10.42 o 
  -2  -5   9      432.91      397.36     24.69 o 
  -1  -5   9      364.44      401.26     22.04 o 
   0  -5   9      158.68      162.44     13.17 o 
   1  -5   9      319.46      309.57     16.78 o 
   2  -5   9      229.68      201.74     15.72 o 
   3  -5   9      683.15      649.92     37.00 o 
   4  -5   9      227.15      223.93     16.85 o 
   5  -5   9       18.70       17.15     16.82 o 
   6  -5   9       99.70       92.69     17.18 o 
   7  -5   9        0.37       -1.22      7.12 o 
 -10  -4   9      145.30      136.61      6.14 o 
  -9  -4   9      204.93      215.88      6.77 o 
  -8  -4   9      760.50      815.00     26.27 o 
  -7  -4   9      761.26      764.68     31.92 o 
  -6  -4   9       39.22       40.19      5.10 o 
  -5  -4   9       18.19       22.27      3.29 o 
  -4  -4   9       12.38       15.24      4.13 o 
  -3  -4   9        0.09        1.21      2.62 o 
  -2  -4   9      108.12       94.65      5.94 o 
  -1  -4   9      128.24      133.81     11.64 o 
   0  -4   9      610.10      606.67     24.25 o 
   1  -4   9      391.10      413.82     24.43 o 
   2  -4   9        1.42        2.94      6.84 o 
   3  -4   9      378.97      378.19     23.96 o 
   4  -4   9        0.35        5.22      8.14 o 
   5  -4   9        9.41        6.84      6.89 o 
   6  -4   9       26.42       28.55     12.64 o 
   7  -4   9       94.13       85.00     44.60 o 
 -10  -3   9        3.36        5.78      3.86 o 
  -9  -3   9      324.67      327.78     10.77 o 
  -8  -3   9      254.19      268.14     10.21 o 
  -7  -3   9      775.39      800.55     23.37 o 
  -6  -3   9      133.10      134.51      3.82 o 
  -5  -3   9      285.83      300.97      6.98 o 
  -4  -3   9       23.78       24.37      4.78 o 
  -3  -3   9      687.98      685.39     20.79 o 
  -2  -3   9      805.70      852.47     43.77 o 
  -1  -3   9      203.04      215.39      8.81 o 
   0  -3   9        7.73       14.54      4.86 o 
   1  -3   9     1232.39     1267.93     54.27 o 
   2  -3   9     1665.42     1779.15     70.91 o 
   3  -3   9       21.68       34.68     14.76 o 
   4  -3   9      305.13      319.82     16.55 o 
   5  -3   9       40.44       51.76     29.59 o 
   6  -3   9        0.96        5.63      8.46 o 
   7  -3   9       30.97       18.26      9.14 o 
 -10  -2   9       70.01       59.83     17.94 o 
  -9  -2   9       27.11       29.57     10.07 o 
  -8  -2   9       34.92       32.43     11.59 o 
  -7  -2   9      558.40      520.47     12.73 o 
  -6  -2   9      312.33      349.95      7.59 o 
  -5  -2   9       60.81       62.95      3.50 o 
  -4  -2   9      265.56      258.86      8.05 o 
  -3  -2   9      988.83      983.51     24.89 o 
  -2  -2   9      889.08      876.00     25.62 o 
  -1  -2   9       24.44       34.67      7.15 o 
   0  -2   9      248.82      254.08     11.21 o 
   1  -2   9      506.42      500.60     16.88 o 
   2  -2   9      483.54      484.98     22.17 o 
   3  -2   9      935.85      957.64     21.12 o 
   4  -2   9     1172.38     1201.63     75.69 o 
   5  -2   9      142.09      177.74      9.66 o 
   6  -2   9     1287.22     1365.58     37.36 o 
   7  -2   9      181.83      179.84     27.05 o 
 -11  -1   9        2.23        7.81      4.86 o 
 -10  -1   9       12.90       19.12     10.26 o 
  -9  -1   9        5.26        7.73      3.02 o 
  -8  -1   9     1063.62     1063.93     35.34 o 
  -7  -1   9      462.10      462.12      8.40 o 
  -6  -1   9      599.92      591.79     12.17 o 
  -5  -1   9       80.95       76.53      3.23 o 
  -4  -1   9        1.20        4.59      2.31 o 
  -3  -1   9       39.41       45.90      5.79 o 
  -2  -1   9      283.36      252.75      6.19 o 
  -1  -1   9      129.51      120.81      5.46 o 
   0  -1   9      102.72       90.53      6.03 o 
   1  -1   9       30.23       38.99      5.25 o 
   2  -1   9       37.26       34.09      2.34 o 
   3  -1   9      568.07      543.36     13.01 o 
   4  -1   9       68.29       84.86      8.21 o 
   5  -1   9      104.02       93.22      9.14 o 
   6  -1   9        1.34        4.34      3.41 o 
   7  -1   9        5.54        4.59      5.14 o 
 -11   0   9      193.60      216.39     14.46 o 
 -10   0   9        5.11        4.21      4.90 o 
  -9   0   9      120.83      113.38      3.80 o 
  -8   0   9      268.66      243.91      3.88 o 
  -7   0   9      682.89      697.49     12.86 o 
  -6   0   9      102.34       93.59      3.02 o 
  -5   0   9      130.16      109.64      3.48 o 
  -4   0   9       43.36       47.55      3.24 o 
  -3   0   9      329.05      328.35      9.45 o 
  -2   0   9       75.08       78.58      3.17 o 
  -1   0   9       78.53       76.83      5.03 o 
   0   0   9       17.44       11.30      3.99 o 
   1   0   9      142.83      136.07      5.08 o 
   2   0   9       41.99       46.68      4.63 o 
   3   0   9      175.40      146.65     10.75 o 
   4   0   9        7.11        1.75      5.60 o 
   5   0   9      249.76      212.73     10.11 o 
   6   0   9      491.60      568.07     20.26 o 
 -11   1   9      168.20      166.96      7.85 o 
 -10   1   9       44.80       42.64     21.60 o 
  -9   1   9      132.74      118.12      5.37 o 
  -8   1   9        0.01        0.15      2.56 o 
  -7   1   9        2.32        1.80      1.38 o 
  -6   1   9      489.14      465.79      9.79 o 
  -5   1   9      702.71      719.86     15.42 o 
  -4   1   9        0.25        1.53      1.70 o 
  -3   1   9      217.59      234.91      5.91 o 
  -2   1   9      114.15      115.98      4.59 o 
  -1   1   9        3.38        4.37      2.46 o 
   0   1   9        2.63        1.03      2.94 o 
   1   1   9       41.35       29.46      4.16 o 
   2   1   9      131.21      123.14      7.67 o 
   3   1   9       31.81       22.80      8.89 o 
   4   1   9      427.64      412.41     17.67 o 
   5   1   9        0.06        3.29      4.87 o 
   6   1   9       12.71        5.29      4.81 o 
 -11   2   9        0.19        2.38      3.70 o 
 -10   2   9       11.58        8.47      3.78 o 
  -9   2   9      912.44      953.04     26.59 o 
  -8   2   9        1.79        0.87      2.72 o 
  -7   2   9      607.20      637.01     16.40 o 
  -6   2   9      148.50      142.77      5.20 o 
  -5   2   9        2.24        3.28      1.71 o 
  -4   2   9      948.52      864.72     18.03 o 
  -3   2   9      336.15      326.04      6.00 o 
  -2   2   9      166.81      172.87      6.49 o 
  -1   2   9      537.11      501.69     12.85 o 
   0   2   9      161.35      161.16      3.46 o 
   1   2   9      563.24      541.00     12.31 o 
   2   2   9     1022.49     1007.52     30.04 o 
   3   2   9     1606.56     1645.23     84.30 o 
   4   2   9        3.93        5.33      4.14 o 
   5   2   9       16.43       14.80      6.66 o 
   6   2   9        1.76        4.34      3.69 o 
 -11   3   9        0.18       -2.28      6.11 o 
 -10   3   9        1.08        1.64      1.63 o 
  -9   3   9       20.16       20.29      8.15 o 
  -8   3   9       33.25       26.88      8.49 o 
  -7   3   9      329.94      301.09      7.25 o 
  -6   3   9      457.62      457.78     27.96 o 
  -5   3   9      264.74      255.18      6.16 o 
  -4   3   9       29.19       28.99      3.18 o 
  -3   3   9       73.92       71.12      3.41 o 
  -2   3   9       79.24       88.65      4.83 o 
  -1   3   9      122.93      134.09      3.99 o 
   0   3   9        2.42        3.62      2.44 o 
   1   3   9     1126.71     1120.90     49.58 o 
   2   3   9      165.30      179.67      9.77 o 
   3   3   9        0.27        1.69      5.12 o 
   4   3   9        3.76       14.27     12.01 o 
   5   3   9       26.08       16.19      8.55 o 
 -11   4   9       15.39        8.95      6.10 o 
 -10   4   9       21.16       17.07      7.22 o 
  -9   4   9      126.46      131.12      5.18 o 
  -8   4   9       70.65       65.24      9.15 o 
  -7   4   9       41.95       35.77     10.46 o 
  -6   4   9      201.69      199.31      7.46 o 
  -5   4   9      810.13      822.54     13.87 o 
  -4   4   9      316.85      306.28      6.90 o 
  -3   4   9      248.11      252.78      7.60 o 
  -2   4   9      477.52      478.90     14.05 o 
  -1   4   9      351.19      365.35     17.34 o 
   0   4   9       16.96       10.28     11.98 o 
   1   4   9      274.13      276.28     16.02 o 
   2   4   9      406.58      392.86     37.18 o 
   3   4   9       15.49       12.43     10.37 o 
   4   4   9        0.17       -1.46      8.00 o 
   5   4   9       15.68       11.27      5.50 o 
 -10   5   9       29.57       26.53     12.60 o 
  -9   5   9      149.27      145.29      8.40 o 
  -8   5   9       67.09       53.91      8.03 o 
  -7   5   9       47.29       49.05      5.26 o 
  -6   5   9       25.07       18.27      4.94 o 
  -5   5   9        9.05       10.65      3.30 o 
  -4   5   9      129.23      123.58      6.86 o 
  -3   5   9     1924.13     1837.33     46.37 o 
  -2   5   9      796.06      962.28     46.41 o 
  -1   5   9      823.93      891.52     29.18 o 
   0   5   9       17.91       14.51      6.54 o 
   1   5   9      221.49      198.82     18.96 o 
   2   5   9        3.36        2.30      8.13 o 
   3   5   9       22.55       17.81      8.91 o 
   4   5   9       16.27       11.49      9.00 o 
 -10   6   9        4.58        4.43      3.05 o 
  -9   6   9       89.10       82.45      5.96 o 
  -8   6   9        2.33        4.92      4.77 o 
  -7   6   9      182.82      191.87     10.79 o 
  -6   6   9       82.90       70.02      9.22 o 
  -5   6   9      102.08      139.24      7.67 o 
  -4   6   9       71.55       69.11      5.83 o 
  -3   6   9      185.45      144.89     10.36 o 
  -2   6   9      117.22      120.79      9.96 o 
  -1   6   9      252.58      237.87     13.89 o 
   0   6   9       51.33       39.30     15.61 o 
   1   6   9      171.56      160.59      9.76 o 
   2   6   9       91.21       89.77      8.88 o 
   3   6   9       64.46       53.99     21.00 o 
  -9   7   9      255.38      252.99     12.11 o 
  -8   7   9      195.42      174.58     10.38 o 
  -7   7   9       65.73       56.95      6.15 o 
  -6   7   9      220.50      219.10     12.97 o 
  -5   7   9      302.55      291.67     15.95 o 
  -4   7   9       13.77       13.80      6.75 o 
  -3   7   9        2.05        7.01      5.14 o 
  -2   7   9       53.42       44.95     14.79 o 
  -1   7   9      286.43      281.58     12.06 o 
   0   7   9      354.44      406.48     18.49 o 
   1   7   9       39.26       41.10     12.71 o 
   2   7   9        6.83        4.22      7.40 o 
  -9   8   9        5.47        6.23      4.99 o 
  -8   8   9      147.06      150.94     13.13 o 
  -7   8   9      136.24      116.40      9.82 o 
  -6   8   9      329.44      356.07     13.08 o 
  -5   8   9       92.76       78.97      7.18 o 
  -4   8   9       89.96       65.24     28.06 o 
  -3   8   9      231.65      239.37      9.84 o 
  -2   8   9        0.98       -1.21      4.13 o 
  -1   8   9       39.31       43.86     13.46 o 
   0   8   9       59.46       62.86     20.99 o 
   1   8   9      529.75      532.59     12.91 o 
  -7   9   9       15.89       13.08      7.65 o 
  -6   9   9        0.29        2.28      3.15 o 
  -5   9   9       47.66       32.79     19.69 o 
  -4   9   9       31.95       28.86     18.39 o 
  -3   9   9      329.42      321.74     22.46 o 
  -2   9   9       15.68       21.22      9.60 o 
  -1   9   9      100.09       90.83     13.96 o 
  -4  10   9        0.79        1.50      4.64 o 
  -3 -11  10       69.53       69.03     34.34 o 
  -2 -11  10       10.94        6.41     11.22 o 
  -1 -11  10       40.20       44.56     23.72 o 
   0 -11  10      262.26      272.05     21.70 o 
   1 -11  10       14.24       19.49     12.51 o 
   2 -11  10       54.71       48.77     25.67 o 
  -4 -10  10      527.58      568.97     24.76 o 
  -3 -10  10      189.23      160.32     17.37 o 
  -2 -10  10      103.41      120.68     14.25 o 
  -1 -10  10       56.24       46.32     38.59 o 
   0 -10  10        3.00       -4.59     13.33 o 
   1 -10  10      129.14       86.82     42.41 o 
   2 -10  10       64.87       44.31     19.88 o 
   3 -10  10      190.34      189.23     14.49 o 
   4 -10  10       33.56       26.83     23.14 o 
  -6  -9  10       96.57      117.24     14.45 o 
  -5  -9  10      247.86      261.28     13.96 o 
  -4  -9  10      398.31      385.40     19.12 o 
  -3  -9  10      202.95      219.27     17.81 o 
  -2  -9  10      570.80      592.31     31.36 o 
  -1  -9  10      208.01      201.37     16.72 o 
   0  -9  10      503.77      524.55     27.39 o 
   1  -9  10      326.49      278.21     17.61 o 
   2  -9  10      269.36      271.12     19.02 o 
   3  -9  10      159.42      155.35     13.08 o 
   4  -9  10        3.09       -0.33     10.59 o 
   5  -9  10       50.18       38.15     34.37 o 
  -7  -8  10      120.75      108.36     11.58 o 
  -6  -8  10       51.86       51.75      7.16 o 
  -5  -8  10        0.08       -0.28      4.84 o 
  -4  -8  10       11.45        6.28     11.02 o 
  -3  -8  10       45.10       53.01     17.87 o 
  -2  -8  10        3.14        9.43      7.91 o 
  -1  -8  10      214.62      205.73     14.56 o 
   0  -8  10       99.06      103.64     11.15 o 
   1  -8  10       32.57       27.99     19.09 o 
   2  -8  10      240.83      205.50     16.17 o 
   3  -8  10      486.79      427.21     20.65 o 
   4  -8  10      272.14      316.74     17.44 o 
   5  -8  10       18.45       12.87     11.82 o 
  -8  -7  10        3.15        4.78      4.80 o 
  -7  -7  10      278.06      276.51     14.73 o 
  -6  -7  10       64.92       71.78      7.46 o 
  -5  -7  10        5.90        7.87      5.91 o 
  -4  -7  10        2.32        1.60      3.15 o 
  -3  -7  10       60.73       61.24     25.74 o 
  -2  -7  10      407.08      421.94     29.04 o 
  -1  -7  10        0.02        4.57      7.54 o 
   0  -7  10       56.27       41.27     21.88 o 
   1  -7  10     1424.18     1575.06     94.82 o 
   2  -7  10      136.73      143.84     28.83 o 
   3  -7  10      216.81      245.67     19.00 o 
   4  -7  10      100.60      101.82     10.61 o 
   5  -7  10       65.63       58.07     31.56 o 
   6  -7  10      126.83      131.88     14.52 o 
  -8  -6  10      230.35      222.95      9.45 o 
  -7  -6  10       33.23       38.53     13.24 o 
  -6  -6  10       28.71       20.05      8.04 o 
  -5  -6  10       22.57       26.33      6.11 o 
  -4  -6  10      207.25      205.29      7.51 o 
  -3  -6  10      126.75      127.71      9.53 o 
  -2  -6  10       11.55       11.26      9.11 o 
  -1  -6  10       51.96       50.02     21.41 o 
   0  -6  10      707.04      704.90     32.27 o 
   1  -6  10       82.49       72.23     25.88 o 
   2  -6  10      254.31      251.10     33.61 o 
   3  -6  10      213.06      216.49     14.32 o 
   4  -6  10       18.12       26.40     12.37 o 
   5  -6  10       17.85       22.00     13.67 o 
   6  -6  10        4.31        1.12      5.89 o 
  -9  -5  10      199.01      229.83     10.86 o 
  -8  -5  10       79.42       76.38      5.92 o 
  -7  -5  10       30.23       33.67     12.20 o 
  -6  -5  10       37.35       28.75      9.67 o 
  -5  -5  10        2.19        0.97      2.43 o 
  -4  -5  10      328.51      340.80     10.67 o 
  -3  -5  10        0.99       -0.36      5.31 o 
  -2  -5  10      160.56      148.36      8.91 o 
  -1  -5  10       95.95       96.78     11.31 o 
   0  -5  10       52.13       50.92     21.05 o 
   1  -5  10       22.26       25.48     18.95 o 
   2  -5  10       93.55       98.18     10.78 o 
   3  -5  10      741.45      709.51     62.64 o 
   4  -5  10       34.10       39.34     25.54 o 
   5  -5  10      145.71      131.63     11.26 o 
   6  -5  10       16.66       12.31      6.55 o 
  -9  -4  10      118.94      121.85      6.50 o 
  -8  -4  10       90.76      106.31     13.04 o 
  -7  -4  10     1117.46     1128.51     27.50 o 
  -6  -4  10      905.16      912.17     32.31 o 
  -5  -4  10      454.28      458.37      9.06 o 
  -4  -4  10      274.76      254.49      7.51 o 
  -3  -4  10      158.83      157.41      7.05 o 
  -2  -4  10      254.94      227.13     11.61 o 
  -1  -4  10       91.48       79.77      6.06 o 
   0  -4  10     3659.99     3772.66     53.15 o 
   1  -4  10      111.88      125.10     11.64 o 
   2  -4  10       55.68       39.15     15.69 o 
   3  -4  10        1.19       17.91     19.23 o 
   4  -4  10      193.01      189.86     13.96 o 
   5  -4  10       44.78       40.59     18.99 o 
   6  -4  10      130.12      157.92     11.85 o 
 -10  -3  10       11.66       16.37      6.36 o 
  -9  -3  10       11.22        7.78      6.34 o 
  -8  -3  10        7.22        6.52      3.92 o 
  -7  -3  10      208.37      220.50      6.98 o 
  -6  -3  10       36.81       38.62      3.81 o 
  -5  -3  10      783.38      806.02     29.11 o 
  -4  -3  10      367.36      367.58      8.37 o 
  -3  -3  10      983.58      915.23     22.83 o 
  -2  -3  10       63.30       58.59      7.04 o 
  -1  -3  10      107.26      100.46      5.24 o 
   0  -3  10       89.19       91.79      4.63 o 
   1  -3  10      191.62      182.62      8.05 o 
   2  -3  10      442.12      467.66     11.36 o 
   3  -3  10       45.34       50.73      5.73 o 
   4  -3  10      101.21      106.04     30.97 o 
   5  -3  10      294.04      279.46     16.42 o 
   6  -3  10      326.82      398.51     20.68 o 
 -10  -2  10       79.30       76.99      5.66 o 
  -9  -2  10        7.98        8.67      4.47 o 
  -8  -2  10      156.10      142.47      8.00 o 
  -7  -2  10        0.14        0.92      2.21 o 
  -6  -2  10        4.98        3.75      2.27 o 
  -5  -2  10      255.67      247.70      6.18 o 
  -4  -2  10       53.03       49.50      4.42 o 
  -3  -2  10      366.07      292.43     16.61 o 
  -2  -2  10      206.22      200.81      6.65 o 
  -1  -2  10        9.35        4.92      2.87 o 
   0  -2  10       32.21       42.04     10.93 o 
   1  -2  10      321.43      273.62      8.09 o 
   2  -2  10     1537.39     1544.81     36.30 o 
   3  -2  10      217.02      218.35      4.61 o 
   4  -2  10      405.06      389.79     15.77 o 
   5  -2  10      145.20      172.21      9.92 o 
   6  -2  10       60.13       38.31     13.98 o 
 -10  -1  10        0.02       -4.93      4.89 o 
  -9  -1  10      241.59      232.97     11.11 o 
  -8  -1  10       32.10       32.48      2.15 o 
  -7  -1  10       51.63       47.07      5.65 o 
  -6  -1  10       18.09       22.29      6.29 o 
  -5  -1  10       53.56       59.03      5.32 o 
  -4  -1  10      468.30      458.54     11.89 o 
  -3  -1  10      147.54      142.49      4.25 o 
  -2  -1  10       74.55       64.09      5.45 o 
  -1  -1  10        1.53        0.09      2.24 o 
   0  -1  10        0.75        1.57      1.75 o 
   1  -1  10      270.18      259.52      9.44 o 
   2  -1  10      841.68      857.60     24.88 o 
   3  -1  10      190.64      189.59     22.67 o 
   4  -1  10      402.63      452.70     17.95 o 
   5  -1  10       27.05       26.22     11.52 o 
   6  -1  10      171.38      158.12     29.30 o 
 -10   0  10      222.32      226.36     11.72 o 
  -9   0  10       51.64       42.41     19.55 o 
  -8   0  10        0.18        0.78      1.49 o 
  -7   0  10       51.82       50.46      2.97 o 
  -6   0  10      112.48      107.45      3.34 o 
  -5   0  10       36.19       37.15      4.79 o 
  -4   0  10      475.80      441.50     12.02 o 
  -3   0  10      378.83      407.39     11.54 o 
  -2   0  10      145.83      154.00      4.98 o 
  -1   0  10     1225.81     1180.12     30.39 o 
   0   0  10       63.59       69.38      4.29 o 
   1   0  10      327.02      339.61      8.68 o 
   2   0  10       20.33       20.25      3.87 o 
   3   0  10       40.72       37.35     13.47 o 
   4   0  10       10.15       16.18      8.37 o 
   5   0  10      319.36      284.45     14.43 o 
   6   0  10       47.70       38.40     25.53 o 
 -11   1  10       36.02       44.66     25.38 o 
 -10   1  10        6.89       12.27      9.60 o 
  -9   1  10      146.58      148.51      9.44 o 
  -8   1  10      322.17      305.91     14.07 o 
  -7   1  10      227.94      217.02      6.97 o 
  -6   1  10       57.24       58.53      2.15 o 
  -5   1  10      166.44      179.90      3.91 o 
  -4   1  10      614.41      611.89     15.06 o 
  -3   1  10       77.94       70.06      3.91 o 
  -2   1  10      134.74      134.39      5.81 o 
  -1   1  10      698.38      733.56     17.89 o 
   0   1  10       14.00       16.35      4.63 o 
   1   1  10        2.16        2.73      1.60 o 
   2   1  10       10.50        7.89      2.92 o 
   3   1  10        7.03       11.28      4.20 o 
   4   1  10      151.82      143.19     21.94 o 
   5   1  10       19.89       19.95     10.38 o 
 -11   2  10        7.07        9.34      6.62 o 
 -10   2  10       62.47       65.57      4.64 o 
  -9   2  10       87.03       85.92      5.27 o 
  -8   2  10     2180.91     2274.22     44.82 o 
  -7   2  10      216.80      193.15      7.02 o 
  -6   2  10      118.41      118.75      3.06 o 
  -5   2  10        0.90        0.98      1.41 o 
  -4   2  10      185.06      172.24      4.62 o 
  -3   2  10      137.16      136.92      4.99 o 
  -2   2  10       49.92       55.22      5.91 o 
  -1   2  10      272.50      255.78      8.90 o 
   0   2  10       62.31       61.41      3.72 o 
   1   2  10       66.60       49.65      2.21 o 
   2   2  10       50.61       39.30     11.92 o 
   3   2  10      178.43      165.45      8.67 o 
   4   2  10       95.54       85.41     19.57 o 
   5   2  10        9.70        8.70      5.46 o 
 -10   3  10        0.66        2.94      1.67 o 
  -9   3  10       32.65       31.46      3.24 o 
  -8   3  10      794.50      787.75     18.65 o 
  -7   3  10     1161.83     1171.06     49.12 o 
  -6   3  10     5036.69     5465.43    108.08 o 
  -5   3  10     1578.23     1644.49     63.48 o 
  -4   3  10       29.59       26.85      4.40 o 
  -3   3  10     1525.01     1550.34     30.45 o 
  -2   3  10      544.83      556.10     32.98 o 
  -1   3  10       31.60       27.78      7.01 o 
   0   3  10        1.89        3.29      1.71 o 
   1   3  10        2.87        1.47      3.47 o 
   2   3  10       84.21       75.61     14.02 o 
   3   3  10       15.75       14.32      6.15 o 
   4   3  10        0.87        8.34     12.08 o 
 -10   4  10       83.03       81.09      9.23 o 
  -9   4  10       13.43       10.25      3.87 o 
  -8   4  10      104.52       95.23      5.26 o 
  -7   4  10        1.24        2.89      2.41 o 
  -6   4  10      172.95      176.84      6.74 o 
  -5   4  10      462.19      430.91      8.88 o 
  -4   4  10     1068.35     1082.77     25.00 o 
  -3   4  10     1437.79     1527.21     76.70 o 
  -2   4  10       25.75       25.46      6.30 o 
  -1   4  10      488.72      446.56     19.86 o 
   0   4  10      563.09      554.70     24.18 o 
   1   4  10      160.13      167.66     11.25 o 
   2   4  10       30.30       22.25     11.37 o 
   3   4  10       37.07       26.60     12.73 o 
   4   4  10       16.39       18.26     12.65 o 
 -10   5  10      189.60      202.04      7.31 o 
  -9   5  10       41.20       41.90      5.52 o 
  -8   5  10      123.32      116.11      6.06 o 
  -7   5  10      125.16      121.20      6.00 o 
  -6   5  10       24.34       32.29      8.54 o 
  -5   5  10        1.99        1.88      1.39 o 
  -4   5  10       98.26       86.21      8.44 o 
  -3   5  10      222.47      218.77     10.59 o 
  -2   5  10        9.84        4.57      6.60 o 
  -1   5  10        4.58        3.41      3.69 o 
   0   5  10        1.91        4.36      7.51 o 
   1   5  10      365.19      347.78     15.76 o 
   2   5  10      501.39      557.24     23.32 o 
   3   5  10       58.09       73.26      9.56 o 
  -9   6  10        8.46        9.49      7.31 o 
  -8   6  10      277.73      249.41     17.91 o 
  -7   6  10        0.04       -0.16      5.79 o 
  -6   6  10        5.99        7.94      4.61 o 
  -5   6  10      110.70      114.89      8.25 o 
  -4   6  10       88.14       82.99      8.08 o 
  -3   6  10      149.28      136.10      7.32 o 
  -2   6  10       78.05       88.54     11.50 o 
  -1   6  10       13.98       12.80      6.98 o 
   0   6  10      297.00      302.61     22.18 o 
   1   6  10      196.65      202.60     14.16 o 
   2   6  10        4.48       -4.02      8.05 o 
  -9   7  10        6.28       -0.60      3.11 o 
  -8   7  10       54.46       46.79     24.41 o 
  -7   7  10        1.94        2.45      4.11 o 
  -6   7  10      123.06      125.11      9.52 o 
  -5   7  10       24.70       19.46     14.16 o 
  -4   7  10       89.16       98.81     10.91 o 
  -3   7  10      265.03      265.94     12.29 o 
  -2   7  10      161.09      168.50      8.66 o 
  -1   7  10       95.31       96.50     12.12 o 
   0   7  10       45.15       47.65     19.95 o 
   1   7  10      220.11      212.45     18.30 o 
  -8   8  10        7.25        3.90      2.31 o 
  -7   8  10       90.14      103.63      8.18 o 
  -6   8  10       45.83       58.51     16.21 o 
  -5   8  10       27.38       26.33     15.58 o 
  -4   8  10       18.78       23.86     12.47 o 
  -3   8  10       25.71       39.46     14.47 o 
  -2   8  10      207.98      201.14     24.72 o 
  -1   8  10      129.75      136.11     24.33 o 
  -6   9  10        9.46        5.12      5.07 o 
  -5   9  10       90.15       96.56     29.61 o 
  -4   9  10       93.03       77.23     28.18 o 
  -3   9  10      299.22      344.85     13.82 o 
  -1 -11  11        9.74        6.89     14.86 o 
   0 -11  11       10.07       -0.62      8.47 o 
  -4 -10  11       20.44       21.53     10.93 o 
  -3 -10  11      106.03      109.89     15.12 o 
  -2 -10  11      143.88      128.06     58.50 o 
  -1 -10  11      120.50      116.94     61.78 o 
   0 -10  11      307.93      309.66     21.31 o 
   1 -10  11      608.40      653.85     31.49 o 
   2 -10  11       34.82       21.53     13.34 o 
  -5  -9  11       39.20       30.79     13.45 o 
  -4  -9  11        6.71        2.79      4.87 o 
  -3  -9  11        0.03        1.78      6.95 o 
  -2  -9  11       22.50       16.38     21.11 o 
  -1  -9  11       84.48       86.93     47.31 o 
   0  -9  11      682.70      725.19     24.48 o 
   1  -9  11       81.44       57.55     31.51 o 
   2  -9  11       18.09       25.02     16.28 o 
   3  -9  11      128.11      146.04     14.39 o 
   4  -9  11       11.04        4.03      6.23 o 
  -6  -8  11       42.71       40.38     16.30 o 
  -5  -8  11        0.08        2.09      2.65 o 
  -4  -8  11      151.48      152.33     13.08 o 
  -3  -8  11      352.48      339.78     20.39 o 
  -2  -8  11        5.05        9.99      6.71 o 
  -1  -8  11      186.28      186.81     16.11 o 
   0  -8  11      241.01      227.02     16.70 o 
   1  -8  11       72.99       65.44     29.42 o 
   2  -8  11       41.91       55.66     38.78 o 
   3  -8  11      112.85       97.74     11.95 o 
   4  -8  11       77.53       46.81     31.94 o 
  -7  -7  11       13.89       13.06      8.97 o 
  -6  -7  11       96.96       97.21     13.78 o 
  -5  -7  11      283.37      331.11     12.82 o 
  -4  -7  11       33.94       36.79      9.54 o 
  -3  -7  11      100.24      102.96      8.18 o 
  -2  -7  11        5.30        4.99      7.52 o 
  -1  -7  11        1.67        4.93      8.41 o 
   0  -7  11      264.29      249.13     15.48 o 
   1  -7  11       16.82       14.79     12.67 o 
   2  -7  11        3.21        3.54      6.61 o 
   3  -7  11      319.18      330.38     21.54 o 
   4  -7  11       93.56      107.67     24.35 o 
   5  -7  11       12.04       17.31     14.33 o 
  -8  -6  11        8.53       11.46      6.70 o 
  -7  -6  11       12.66       13.14      5.59 o 
  -6  -6  11       34.89       34.28     14.95 o 
  -5  -6  11      144.69      141.78      7.45 o 
  -4  -6  11      154.86      158.79      5.59 o 
  -3  -6  11      559.92      584.90     20.99 o 
  -2  -6  11      115.05      104.59      7.88 o 
  -1  -6  11      359.38      315.07     31.72 o 
   0  -6  11       45.34       37.33     15.02 o 
   1  -6  11      137.11      143.24     44.86 o 
   2  -6  11       18.70       10.12      7.70 o 
   3  -6  11        1.38        5.43      5.16 o 
   4  -6  11        0.89        6.94      5.73 o 
   5  -6  11        8.14        9.43      8.63 o 
  -9  -5  11       40.78       52.79     10.71 o 
  -8  -5  11       20.61       19.58     10.36 o 
  -7  -5  11        0.37        0.71      3.01 o 
  -6  -5  11        0.04        1.59      3.98 o 
  -5  -5  11        2.38        0.91      2.69 o 
  -4  -5  11        1.66        1.52      2.88 o 
  -3  -5  11       88.60       94.65      5.62 o 
  -2  -5  11      456.65      466.81     10.98 o 
  -1  -5  11      837.21      843.01     25.69 o 
   0  -5  11       20.99       27.46      7.70 o 
   1  -5  11      105.53      133.41     24.03 o 
   2  -5  11       62.52       56.49     26.84 o 
   3  -5  11      513.50      530.89     26.54 o 
   4  -5  11       55.74       54.11      9.19 o 
   5  -5  11      319.54      298.71     17.46 o 
  -9  -4  11        0.25        0.06      3.87 o 
  -8  -4  11        0.09        2.71      2.17 o 
  -7  -4  11        6.12        3.28      2.33 o 
  -6  -4  11      189.84      178.77      6.93 o 
  -5  -4  11      138.25      132.83      5.00 o 
  -4  -4  11        3.30       -0.77      3.33 o 
  -3  -4  11       62.50       58.85      5.22 o 
  -2  -4  11       17.54       15.52      4.58 o 
  -1  -4  11       69.76       62.83      6.34 o 
   0  -4  11        2.08       -0.09      4.00 o 
   1  -4  11     1351.18     1340.13     41.04 o 
   2  -4  11       12.80       18.46      7.76 o 
   3  -4  11        6.96        7.75      3.31 o 
   4  -4  11      257.95      267.94     15.59 o 
   5  -4  11      305.33      290.12     16.62 o 
  -9  -3  11       35.37       44.08     19.20 o 
  -8  -3  11       41.34       33.19     11.46 o 
  -7  -3  11        0.01       -1.36      4.73 o 
  -6  -3  11       32.04       25.34      6.47 o 
  -5  -3  11       27.10       24.69      7.01 o 
  -4  -3  11      103.60      102.06      7.15 o 
  -3  -3  11      280.69      300.37      8.81 o 
  -2  -3  11       22.54       14.56      6.44 o 
  -1  -3  11      743.95      747.93     24.20 o 
   0  -3  11      932.15      960.81     22.01 o 
   1  -3  11      133.88      131.70      5.69 o 
   2  -3  11      108.19      120.70      5.41 o 
   3  -3  11      109.51      124.83     10.82 o 
   4  -3  11       65.05       70.77     22.31 o 
   5  -3  11        3.66        2.35      6.17 o 
 -10  -2  11      108.76      119.52     12.65 o 
  -9  -2  11        2.28        2.44      4.11 o 
  -8  -2  11       14.50        9.73      4.17 o 
  -7  -2  11      731.69      734.67     22.14 o 
  -6  -2  11       32.48       25.69     10.59 o 
  -5  -2  11        0.06        1.44      2.19 o 
  -4  -2  11       54.97       46.84      4.53 o 
  -3  -2  11      136.21      130.20      4.80 o 
  -2  -2  11      366.78      374.06     11.24 o 
  -1  -2  11      753.84      803.99     18.20 o 
   0  -2  11        1.38        1.33      2.72 o 
   1  -2  11      450.05      459.78     25.33 o 
   2  -2  11      467.79      477.21     17.89 o 
   3  -2  11      318.97      299.96     21.93 o 
   4  -2  11       45.65       45.97     21.96 o 
   5  -2  11       38.09       41.43     17.35 o 
 -10  -1  11        0.90       -0.29      4.07 o 
  -9  -1  11        0.45       -3.34      5.32 o 
  -8  -1  11      602.75      648.22     30.04 o 
  -7  -1  11      660.29      684.86     15.14 o 
  -6  -1  11        0.03        0.02      2.46 o 
  -5  -1  11      369.62      357.91      9.77 o 
  -4  -1  11      299.28      294.70      9.20 o 
  -3  -1  11      604.00      588.04     14.61 o 
  -2  -1  11      435.50      487.52     37.93 o 
  -1  -1  11       48.03       56.85      4.24 o 
   0  -1  11      742.69      732.22     17.50 o 
   1  -1  11        4.96        3.36      2.06 o 
   2  -1  11       66.31       51.57      5.39 o 
   3  -1  11        0.75        0.07      5.92 o 
   4  -1  11       99.82       79.29      8.70 o 
   5  -1  11       73.04       67.95     27.52 o 
 -10   0  11      242.75      261.49     10.53 o 
  -9   0  11      712.69      705.14     14.13 o 
  -8   0  11      354.80      359.94     13.82 o 
  -7   0  11       82.01       77.00      4.19 o 
  -6   0  11     1323.47     1388.08     30.80 o 
  -5   0  11     1476.35     1458.41     30.68 o 
  -4   0  11      157.80      149.85      5.06 o 
  -3   0  11       16.87       26.31      5.60 o 
  -2   0  11       64.77       65.52      6.86 o 
  -1   0  11        2.42        0.78      2.93 o 
   0   0  11      521.16      504.69     23.84 o 
   1   0  11       52.45       52.43      2.99 o 
   2   0  11      329.56      308.14     30.14 o 
   3   0  11        0.01        0.67      6.24 o 
   4   0  11       17.18       17.75      8.79 o 
   5   0  11       16.25       13.93      7.14 o 
 -10   1  11      549.62      545.32     22.61 o 
  -9   1  11      205.96      222.53      5.20 o 
  -8   1  11        0.01       -0.66      2.29 o 
  -7   1  11      128.04      131.44     11.08 o 
  -6   1  11        2.58        1.13      1.36 o 
  -5   1  11       31.09       37.49      4.82 o 
  -4   1  11      923.00      905.46     18.15 o 
  -3   1  11      343.60      344.67      8.89 o 
  -2   1  11      131.66      132.60      5.18 o 
  -1   1  11        0.25        1.31      2.23 o 
   0   1  11       57.60       51.89      6.85 o 
   1   1  11       24.10       30.88      5.62 o 
   2   1  11       19.73       17.48      4.55 o 
   3   1  11       13.06       13.36      6.42 o 
   4   1  11       66.35       52.95     21.44 o 
 -10   2  11      153.68      159.56     21.88 o 
  -9   2  11      333.33      367.12      9.17 o 
  -8   2  11      749.30      780.40     31.24 o 
  -7   2  11      362.54      387.64     18.83 o 
  -6   2  11      136.32      125.16      4.56 o 
  -5   2  11      275.11      279.49      5.62 o 
  -4   2  11      836.16      848.95     19.63 o 
  -3   2  11      455.47      426.93      7.50 o 
  -2   2  11      430.33      432.25     10.03 o 
  -1   2  11      135.14      136.61      5.23 o 
   0   2  11        6.85        6.05      1.99 o 
   1   2  11       61.58       69.30     18.97 o 
   2   2  11       97.97       87.74      6.99 o 
   3   2  11       27.16       33.94     11.17 o 
   4   2  11       23.45       10.19     13.16 o 
 -10   3  11       15.51       14.15      5.52 o 
  -9   3  11        1.15        1.76      1.89 o 
  -8   3  11        1.44        1.98      1.61 o 
  -7   3  11       23.55       24.81      7.03 o 
  -6   3  11       25.74       23.83      7.35 o 
  -5   3  11      157.41      149.06      5.10 o 
  -4   3  11      114.85      114.58      4.38 o 
  -3   3  11       86.42       80.51      5.75 o 
  -2   3  11      831.37      817.93     27.96 o 
  -1   3  11       11.28        6.86      2.29 o 
   0   3  11        1.61        1.48      3.28 o 
   1   3  11       17.88       15.42      6.64 o 
   2   3  11        0.14        2.57      4.72 o 
   3   3  11      244.21      259.56     12.02 o 
 -10   4  11        5.97        4.75      3.19 o 
  -9   4  11       31.73       33.05      5.11 o 
  -8   4  11      376.49      392.59     21.77 o 
  -7   4  11      245.88      260.68     17.27 o 
  -6   4  11       12.62       15.12      7.08 o 
  -5   4  11      124.12      133.31      7.11 o 
  -4   4  11       19.76       15.80      3.61 o 
  -3   4  11      653.76      696.36     30.31 o 
  -2   4  11       85.47       78.43      3.82 o 
  -1   4  11      226.83      214.65     13.11 o 
   0   4  11      106.50       91.32      6.14 o 
   1   4  11      313.31      318.70     16.20 o 
   2   4  11       56.98       60.45     24.77 o 
   3   4  11       12.15        6.46      6.81 o 
  -9   5  11      126.91      143.55      6.52 o 
  -8   5  11      129.89      142.63      6.26 o 
  -7   5  11      105.47       98.55      6.68 o 
  -6   5  11      248.55      256.02     14.14 o 
  -5   5  11       42.38       43.15     10.00 o 
  -4   5  11       35.04       30.93      8.99 o 
  -3   5  11        5.68        5.77      5.32 o 
  -2   5  11       43.19       38.90     15.93 o 
  -1   5  11      130.31      123.98     15.71 o 
   0   5  11       81.28       79.95     44.40 o 
   1   5  11       53.26       45.30     25.10 o 
   2   5  11      133.43      105.88      9.32 o 
  -9   6  11      172.15      182.39     11.72 o 
  -8   6  11      113.65      108.40      6.18 o 
  -7   6  11       81.43       91.83      6.43 o 
  -6   6  11       91.87      100.85      9.09 o 
  -5   6  11        1.88        4.40      4.93 o 
  -4   6  11       36.30       40.64     22.59 o 
  -3   6  11      175.84      155.97      8.42 o 
  -2   6  11        9.97        7.77      6.49 o 
  -1   6  11       78.77       68.79     20.82 o 
   0   6  11      191.01      165.31     21.02 o 
   1   6  11      361.74      371.48     12.04 o 
  -8   7  11      107.34      123.66      6.78 o 
  -7   7  11       87.73       79.68      6.82 o 
  -6   7  11      430.97      463.59     34.95 o 
  -5   7  11       86.12       89.43      7.68 o 
  -4   7  11      144.46      128.77      8.25 o 
  -3   7  11        4.90        5.66      4.06 o 
  -2   7  11      253.63      284.48     22.13 o 
  -1   7  11       10.73       14.86      7.87 o 
  -6   8  11       11.73       14.14      4.64 o 
  -5   8  11       63.53       65.42      7.38 o 
  -4   8  11      146.15      166.70     10.93 o 
  -3   8  11        8.71        6.98     11.94 o 
  -2 -10  12        4.07        4.21     11.09 o 
  -1 -10  12       34.81       24.38     25.21 o 
   0 -10  12       85.07       49.07     38.55 o 
  -4  -9  12       50.83       40.05     17.88 o 
  -3  -9  12       31.59       42.78     23.78 o 
  -2  -9  12      112.52      113.35     53.86 o 
  -1  -9  12        3.63        5.63      6.71 o 
   0  -9  12       42.32       40.99     35.20 o 
   1  -9  12      229.96      234.34     21.74 o 
   2  -9  12       13.89       11.35     10.46 o 
  -6  -8  12        0.04        0.88      4.30 o 
  -5  -8  12       76.84       61.15     16.75 o 
  -4  -8  12       53.78       50.95     18.40 o 
  -3  -8  12        1.34        2.53      4.13 o 
  -2  -8  12        0.94        4.63      8.24 o 
  -1  -8  12      164.79      136.94     15.03 o 
   0  -8  12        0.00        3.15      6.38 o 
   1  -8  12      209.27      222.59     15.31 o 
   2  -8  12       42.38       51.19     33.64 o 
   3  -8  12      149.24      155.45     12.90 o 
  -7  -7  12        4.33        2.07      4.79 o 
  -6  -7  12       23.04       20.66      7.87 o 
  -5  -7  12      126.93      118.93      8.39 o 
  -4  -7  12        4.16        3.30      4.02 o 
  -3  -7  12      119.65      102.22      5.73 o 
  -2  -7  12       47.94       43.98     17.84 o 
  -1  -7  12      121.18      112.43     12.87 o 
   0  -7  12        1.34        6.91     12.01 o 
   1  -7  12       45.59       43.12     16.57 o 
   2  -7  12       17.17       14.82     15.46 o 
   3  -7  12       49.48       55.39     24.23 o 
   4  -7  12        1.36        3.65      9.60 o 
  -7  -6  12       20.92       24.68      9.88 o 
  -6  -6  12       17.47        9.57      3.25 o 
  -5  -6  12       13.14       15.78      5.72 o 
  -4  -6  12       13.54       11.86      4.68 o 
  -3  -6  12      994.31     1019.06     19.28 o 
  -2  -6  12      332.20      335.91      9.75 o 
  -1  -6  12      130.66      135.48      5.77 o 
   0  -6  12      175.82      181.82     14.33 o 
   1  -6  12      110.72      116.66     13.82 o 
   2  -6  12      266.27      280.06     15.91 o 
   3  -6  12       33.73       24.33     15.33 o 
   4  -6  12       13.93        3.84      8.77 o 
  -8  -5  12        2.02        2.68      2.54 o 
  -7  -5  12      110.42      113.58      5.92 o 
  -6  -5  12       68.13       57.73     12.70 o 
  -5  -5  12       94.32      108.46     11.55 o 
  -4  -5  12      133.97      128.53      5.79 o 
  -3  -5  12        2.56        4.46      2.32 o 
  -2  -5  12      192.37      196.18      6.22 o 
  -1  -5  12     1273.40     1257.80     24.88 o 
   0  -5  12        8.10       10.16      3.69 o 
   1  -5  12       97.71      105.87      6.54 o 
   2  -5  12      208.68      202.59      7.63 o 
   3  -5  12      154.25      165.61     36.16 o 
   4  -5  12      150.98      156.63     14.17 o 
  -9  -4  12      168.45      165.34     12.65 o 
  -8  -4  12       75.16       47.52     15.94 o 
  -7  -4  12        0.04        0.95      3.72 o 
  -6  -4  12       62.24       67.71      4.52 o 
  -5  -4  12      109.69      109.19      3.99 o 
  -4  -4  12      175.99      150.03      7.38 o 
  -3  -4  12      263.67      278.89     11.92 o 
  -2  -4  12      347.78      393.85     14.74 o 
  -1  -4  12      802.40      889.74     30.53 o 
   0  -4  12      516.72      559.72     13.03 o 
   1  -4  12        9.11        5.16      3.77 o 
   2  -4  12       86.04       71.67     16.15 o 
   3  -4  12       20.53       21.09      7.71 o 
   4  -4  12       19.80       13.73      9.04 o 
  -9  -3  12       86.74      107.05      7.44 o 
  -8  -3  12        2.01        1.20      2.62 o 
  -7  -3  12      116.78      109.38      9.30 o 
  -6  -3  12       21.93       15.70      4.66 o 
  -5  -3  12       61.72       63.47      9.41 o 
  -4  -3  12        0.56        1.95      1.96 o 
  -3  -3  12      356.58      301.30     11.63 o 
  -2  -3  12      220.42      211.72      6.43 o 
  -1  -3  12      882.02      897.41     31.25 o 
   0  -3  12      756.52      857.94     29.32 o 
   1  -3  12       70.05       79.86      4.69 o 
   2  -3  12      183.97      197.43      8.67 o 
   3  -3  12       16.81       32.85      9.87 o 
   4  -3  12       43.07       44.46     11.53 o 
  -9  -2  12      552.93      585.65     23.20 o 
  -8  -2  12      355.46      364.16     11.32 o 
  -7  -2  12       47.11       51.17      4.38 o 
  -6  -2  12       19.75       21.11      7.16 o 
  -5  -2  12       42.40       41.46      5.62 o 
  -4  -2  12      166.97      153.45      9.31 o 
  -3  -2  12       20.14       30.96      6.70 o 
  -2  -2  12       96.44       73.16      6.93 o 
  -1  -2  12        0.01        0.05      3.77 o 
   0  -2  12        0.32        1.27      3.07 o 
   1  -2  12        7.02       12.30      3.87 o 
   2  -2  12        6.75        8.55      3.18 o 
   3  -2  12        4.42       10.09      6.11 o 
   4  -2  12      318.31      321.44     14.05 o 
  -9  -1  12       79.29       79.15      5.98 o 
  -8  -1  12      432.31      470.04     18.90 o 
  -7  -1  12       72.08       69.79      3.30 o 
  -6  -1  12      680.17      686.10     13.71 o 
  -5  -1  12      125.50      146.02      4.51 o 
  -4  -1  12      720.04      718.89     17.87 o 
  -3  -1  12      321.26      301.93      6.95 o 
  -2  -1  12      135.92      118.14      4.79 o 
  -1  -1  12       91.85       95.66      4.52 o 
   0  -1  12        1.05        1.44      1.55 o 
   1  -1  12       29.45       22.26      5.72 o 
   2  -1  12        2.34        0.02      5.85 o 
   3  -1  12      184.73      200.99     14.65 o 
   4  -1  12      249.72      251.78     11.37 o 
 -10   0  12        1.51       -0.76      5.04 o 
  -9   0  12       69.72       68.47      6.02 o 
  -8   0  12        2.54        3.89      1.90 o 
  -7   0  12        9.40       11.20      2.91 o 
  -6   0  12       49.53       50.42      8.47 o 
  -5   0  12       34.13       26.22      6.72 o 
  -4   0  12       79.75       55.34      3.48 o 
  -3   0  12      208.31      203.26      5.85 o 
  -2   0  12       80.17       81.53      4.34 o 
  -1   0  12        1.53       -0.46      2.60 o 
   0   0  12       60.20       59.74      3.31 o 
   1   0  12      160.82      163.48      4.41 o 
   2   0  12      107.34      105.56      8.55 o 
   3   0  12        0.15        1.61      4.70 o 
   4   0  12        7.29        7.58      6.54 o 
 -10   1  12      145.99      157.51      9.20 o 
  -9   1  12      220.06      225.58      7.95 o 
  -8   1  12      344.56      364.72      9.79 o 
  -7   1  12       63.90       60.56      4.62 o 
  -6   1  12        6.69        8.11      3.00 o 
  -5   1  12        0.06        1.71      1.62 o 
  -4   1  12       24.78       29.16      7.03 o 
  -3   1  12      551.31      516.64     18.03 o 
  -2   1  12      307.44      269.78      6.47 o 
  -1   1  12        1.97        1.46      1.39 o 
   0   1  12      125.72      125.33      3.65 o 
   1   1  12      195.72      205.78     10.73 o 
   2   1  12       53.35       44.54     16.68 o 
   3   1  12       35.08       37.42     17.90 o 
 -10   2  12        0.90        1.06      3.78 o 
  -9   2  12       28.15       28.40     11.16 o 
  -8   2  12       49.94       59.67      9.43 o 
  -7   2  12        0.22        4.47      2.69 o 
  -6   2  12     1019.67     1050.61     23.43 o 
  -5   2  12       22.91       22.23      3.01 o 
  -4   2  12       49.24       46.84      4.46 o 
  -3   2  12        2.05        2.92      1.69 o 
  -2   2  12        9.38       12.83      3.62 o 
  -1   2  12      355.97      312.68      8.46 o 
   0   2  12      937.80      896.14     41.63 o 
   1   2  12      145.64      157.58     16.85 o 
   2   2  12      171.41      170.76      9.73 o 
   3   2  12      247.86      279.77     10.95 o 
  -9   3  12       20.12       19.57      7.93 o 
  -8   3  12       68.83       62.83      4.98 o 
  -7   3  12      121.93      115.81      5.22 o 
  -6   3  12       26.00       23.25      8.00 o 
  -5   3  12       48.69       37.66      9.76 o 
  -4   3  12      154.45      162.06      6.01 o 
  -3   3  12       28.61       28.19      5.18 o 
  -2   3  12       53.26       54.48      5.15 o 
  -1   3  12      632.48      630.29     16.08 o 
   0   3  12      105.45      103.29      6.78 o 
   1   3  12        8.13        4.85      3.34 o 
   2   3  12       54.10       55.22      7.01 o 
  -9   4  12       14.32       12.61      4.87 o 
  -8   4  12       78.75       77.69      5.50 o 
  -7   4  12        2.45        0.63      2.97 o 
  -6   4  12       94.13       89.50      6.17 o 
  -5   4  12       89.30       96.03      8.05 o 
  -4   4  12       30.38       25.60      8.55 o 
  -3   4  12       59.95       57.15      3.89 o 
  -2   4  12      182.31      228.79      6.69 o 
  -1   4  12        2.98       -0.18      2.30 o 
   0   4  12      117.54      102.11     16.72 o 
   1   4  12      224.44      220.53     17.81 o 
  -8   5  12      120.89      121.91      7.43 o 
  -7   5  12        1.68        0.98      2.63 o 
  -6   5  12       28.88       35.51     10.32 o 
  -5   5  12       53.91       67.43      7.32 o 
  -4   5  12       15.16       10.79     11.74 o 
  -3   5  12        9.24       12.76      6.38 o 
  -2   5  12      210.55      178.67     22.44 o 
  -1   5  12        0.01        0.07      7.52 o 
   0   5  12       18.21       13.21      9.77 o 
  -8   6  12      236.45      295.01     12.91 o 
  -7   6  12       52.80       46.56     22.04 o 
  -6   6  12       30.19       34.68     20.84 o 
  -5   6  12       30.27       23.92     16.87 o 
  -4   6  12      812.14      870.25     18.67 o 
  -3   6  12      425.34      406.35     17.75 o 
  -2   6  12       13.79       13.49      6.71 o 
  -1   6  12       14.06       15.06      7.41 o 
  -6   7  12        7.76       13.29      8.79 o 
  -5   7  12        0.01        2.55      6.41 o 
  -4   7  12      197.92      217.71     10.56 o 
  -3   7  12       52.85       40.30     32.85 o 
  -3  -9  13        0.05        3.75      4.44 o 
  -2  -9  13       25.49       14.52     11.25 o 
  -1  -9  13        7.27        6.65     13.83 o 
   0  -9  13       16.35        9.42      9.64 o 
  -5  -8  13        1.01        4.05      5.90 o 
  -4  -8  13       51.86       37.75     16.32 o 
  -3  -8  13        0.48       -1.69      4.96 o 
  -2  -8  13      128.61      137.17      6.86 o 
  -1  -8  13      163.64      164.06     33.09 o 
   0  -8  13      227.89      269.40     18.14 o 
   1  -8  13        0.31        7.44      8.37 o 
   2  -8  13       37.81       40.53     20.78 o 
  -6  -7  13        7.25        3.93      5.38 o 
  -5  -7  13      483.54      502.71     30.07 o 
  -4  -7  13      338.41      372.25     25.15 o 
  -3  -7  13       66.51       67.72     14.55 o 
  -2  -7  13       62.77       64.56     19.63 o 
  -1  -7  13      274.85      273.51     11.00 o 
   0  -7  13      158.62      162.92     13.37 o 
   1  -7  13        6.43        4.34      5.32 o 
   2  -7  13       75.08       69.99     32.06 o 
  -7  -6  13      181.53      194.84      9.09 o 
  -6  -6  13      757.95      738.39     18.36 o 
  -5  -6  13      314.59      340.83     20.97 o 
  -4  -6  13        2.21        2.21      2.70 o 
  -3  -6  13        4.21        4.48      2.71 o 
  -2  -6  13      270.88      288.96     17.01 o 
  -1  -6  13      140.51      143.03      8.31 o 
   0  -6  13       95.95      103.48      6.06 o 
   1  -6  13       21.57       21.64      9.70 o 
   2  -6  13       86.88       83.87      5.76 o 
   3  -6  13       50.90       49.89      4.49 o 
  -7  -5  13      209.21      220.98     13.55 o 
  -6  -5  13      140.64      154.90      8.18 o 
  -5  -5  13      283.01      285.92      8.24 o 
  -4  -5  13      474.61      486.78     11.37 o 
  -3  -5  13      451.84      461.80     15.35 o 
  -2  -5  13       78.25       75.13      8.29 o 
  -1  -5  13      287.74      307.68     10.29 o 
   0  -5  13       81.14       84.58      5.66 o 
   1  -5  13        1.21        1.19      3.56 o 
   2  -5  13       53.98       56.60      4.57 o 
   3  -5  13        0.01        3.72      5.05 o 
  -8  -4  13        4.32        5.05      2.56 o 
  -7  -4  13       90.52       93.02     12.43 o 
  -6  -4  13      145.68      141.10     19.27 o 
  -5  -4  13        5.98        6.29      3.11 o 
  -4  -4  13        9.36       11.31      7.42 o 
  -3  -4  13       23.35       20.16      5.90 o 
  -2  -4  13       42.97       38.30      8.77 o 
  -1  -4  13        9.55       11.69      4.01 o 
   0  -4  13      242.45      261.53      8.78 o 
   1  -4  13       17.52       23.30      8.10 o 
   2  -4  13       24.96       27.15      8.43 o 
   3  -4  13        2.85       -0.28      7.18 o 
  -8  -3  13      149.68      134.30      8.74 o 
  -7  -3  13        0.85        2.28      1.87 o 
  -6  -3  13        6.95        3.49      2.24 o 
  -5  -3  13      314.07      301.22      9.03 o 
  -4  -3  13       17.78       21.17      4.12 o 
  -3  -3  13       23.53       18.98      5.33 o 
  -2  -3  13      152.91      173.52      5.57 o 
  -1  -3  13       15.68       22.08      4.39 o 
   0  -3  13      200.09      223.18      9.39 o 
   1  -3  13       66.64       86.96      6.99 o 
   2  -3  13      290.27      330.72     34.23 o 
   3  -3  13       50.63       46.61     19.55 o 
  -9  -2  13       39.27       54.75      6.76 o 
  -8  -2  13      119.96      137.75      9.59 o 
  -7  -2  13       32.21       26.58      8.51 o 
  -6  -2  13        0.02        0.27      2.34 o 
  -5  -2  13        0.04        0.02      2.45 o 
  -4  -2  13       32.13       30.24      6.48 o 
  -3  -2  13      361.66      368.13     10.16 o 
  -2  -2  13        2.04        2.45      1.65 o 
  -1  -2  13       37.87       33.36      3.46 o 
   0  -2  13       65.45       60.34     11.16 o 
   1  -2  13      361.82      405.13     15.75 o 
   2  -2  13      213.89      226.09     13.10 o 
   3  -2  13      405.49      452.04     14.90 o 
  -9  -1  13       27.15       22.96     11.85 o 
  -8  -1  13      134.98      135.49      8.91 o 
  -7  -1  13      173.31      182.97      6.84 o 
  -6  -1  13      171.94      158.50      4.69 o 
  -5  -1  13        5.58        5.44      2.25 o 
  -4  -1  13      431.25      387.97      9.02 o 
  -3  -1  13      287.15      258.87      5.70 o 
  -2  -1  13      242.02      259.13      7.21 o 
  -1  -1  13        0.09        1.22      1.81 o 
   0  -1  13      156.66      154.38     11.39 o 
   1  -1  13        0.05       -1.67      6.16 o 
   2  -1  13        0.99        1.64      3.76 o 
   3  -1  13      220.51      203.58     12.67 o 
  -9   0  13       25.66       20.44      8.81 o 
  -8   0  13      169.30      168.74      6.68 o 
  -7   0  13        1.32        1.30      2.47 o 
  -6   0  13        2.33        2.83      2.22 o 
  -5   0  13        4.77        5.88      2.87 o 
  -4   0  13      835.39      867.06     16.94 o 
  -3   0  13      641.02      640.39     13.00 o 
  -2   0  13      321.46      333.86      8.31 o 
  -1   0  13       26.86       31.38      3.24 o 
   0   0  13      149.36      149.71      5.29 o 
   1   0  13        0.92        0.10      3.97 o 
   2   0  13        0.11        0.83      5.31 o 
   3   0  13       87.28       74.79     15.18 o 
  -9   1  13        0.10        0.62      3.00 o 
  -8   1  13      209.99      199.37     10.44 o 
  -7   1  13       10.75       16.05      5.85 o 
  -6   1  13       64.28       61.93      5.68 o 
  -5   1  13      298.86      271.32      7.85 o 
  -4   1  13       24.45       27.78      5.49 o 
  -3   1  13       87.16       85.50      4.13 o 
  -2   1  13      882.27      886.30     21.42 o 
  -1   1  13      250.57      247.99      7.94 o 
   0   1  13      191.36      178.38     12.50 o 
   1   1  13      148.79      131.01      7.14 o 
   2   1  13      183.72      193.32     16.44 o 
  -9   2  13       24.69       20.35      7.21 o 
  -8   2  13       41.02       41.16      4.57 o 
  -7   2  13       42.71       56.70      7.66 o 
  -6   2  13       18.78       23.37      7.78 o 
  -5   2  13        3.61        3.17      3.71 o 
  -4   2  13        0.89        1.60      1.35 o 
  -3   2  13        1.61        2.01      1.83 o 
  -2   2  13       50.36       47.50      9.74 o 
  -1   2  13      202.83      197.19      6.39 o 
   0   2  13       43.53       42.86     17.10 o 
   1   2  13       11.25       14.04      5.08 o 
   2   2  13      125.39      131.62      9.77 o 
  -8   3  13       33.85       31.35     11.96 o 
  -7   3  13      150.38      157.89      5.54 o 
  -6   3  13      128.29      121.63      5.44 o 
  -5   3  13      117.22      110.53      7.52 o 
  -4   3  13       50.67       54.00      7.45 o 
  -3   3  13       41.95       44.69      4.71 o 
  -2   3  13       22.31       14.87      4.07 o 
  -1   3  13      184.47      207.70      7.77 o 
   0   3  13      143.20      148.92      8.38 o 
   1   3  13      163.27      166.08     14.09 o 
  -8   4  13       25.38       20.96      9.43 o 
  -7   4  13       28.92       25.89      9.83 o 
  -6   4  13       70.26       71.48      7.40 o 
  -5   4  13        1.89        3.07      2.10 o 
  -4   4  13       16.22       18.91      5.65 o 
  -3   4  13       99.37      102.15      7.90 o 
  -2   4  13       60.19       60.50      9.70 o 
  -1   4  13      155.30      121.48      7.36 o 
   0   4  13      172.93      196.04     13.60 o 
  -7   5  13       26.34       26.95      9.58 o 
  -6   5  13       17.29       17.89      6.00 o 
  -5   5  13       78.65       83.08      4.91 o 
  -4   5  13      229.68      240.84     14.68 o 
  -3   5  13      368.25      383.06     18.76 o 
  -2   5  13        0.01        0.69      7.12 o 
  -1   5  13        7.95        7.21      7.83 o 
  -6   6  13        0.13       -0.17      3.87 o 
  -5   6  13        6.89        4.30      7.54 o 
  -4   6  13      239.71      257.95     11.61 o 
  -3   6  13      199.77      223.41     16.97 o 
  -2  -8  14      113.57      106.21      5.81 o 
  -1  -8  14      367.54      391.99     22.74 o 
  -4  -7  14      284.42      277.50      9.31 o 
  -3  -7  14       58.72       45.47     17.57 o 
  -2  -7  14        2.39        4.53      3.26 o 
  -1  -7  14        0.82        1.73      2.69 o 
   0  -7  14       43.62       33.72     12.71 o 
  -6  -6  14      103.23      104.24      6.72 o 
  -5  -6  14       93.24       90.91      7.70 o 
  -4  -6  14       17.21       18.03      6.71 o 
  -3  -6  14       93.14       83.35      7.58 o 
  -2  -6  14        0.78        1.31      3.50 o 
  -1  -6  14       10.13       11.48      4.67 o 
   0  -6  14        0.97        4.62      3.37 o 
   1  -6  14       37.16       34.58      9.57 o 
  -6  -5  14       48.35       26.16     13.54 o 
  -5  -5  14       38.43       26.33      8.95 o 
  -4  -5  14       98.34       96.37      4.71 o 
  -3  -5  14      703.30      690.09     10.08 o 
  -2  -5  14      554.50      555.89     10.42 o 
  -1  -5  14      137.94      131.27      6.08 o 
   0  -5  14       81.21       75.45      5.31 o 
   1  -5  14       90.43       90.61     11.19 o 
   2  -5  14        0.16        0.25      5.65 o 
  -7  -4  14      238.82      236.46      8.23 o 
  -6  -4  14        9.07       10.48      4.51 o 
  -5  -4  14       82.17       71.64     17.71 o 
  -4  -4  14        0.11        1.56      2.15 o 
  -3  -4  14        1.13        2.25      3.43 o 
  -2  -4  14      460.58      436.26     11.11 o 
  -1  -4  14      428.33      433.02      8.97 o 
   0  -4  14        7.74        4.46      3.51 o 
   1  -4  14       30.92       25.46      5.52 o 
   2  -4  14        8.54        4.01      4.69 o 
  -7  -3  14       60.20       49.17     23.02 o 
  -6  -3  14        6.99       11.10      4.19 o 
  -5  -3  14      235.94      215.58      6.75 o 
  -4  -3  14       76.63       69.06      4.87 o 
  -3  -3  14      508.43      504.00     11.74 o 
  -2  -3  14        7.28        4.59      3.19 o 
  -1  -3  14        1.65        1.29      1.49 o 
   0  -3  14       81.49       73.77      4.21 o 
   1  -3  14        8.74        6.36      2.81 o 
   2  -3  14        1.98        4.29      3.98 o 
  -8  -2  14       38.09       23.90     18.22 o 
  -7  -2  14       42.74       45.03     21.68 o 
  -6  -2  14      253.83      271.78      6.03 o 
  -5  -2  14       13.10       11.50      4.03 o 
  -4  -2  14        0.54        0.14      2.17 o 
  -3  -2  14       58.51       54.51     11.25 o 
  -2  -2  14       24.55       14.78      5.23 o 
  -1  -2  14        0.06        0.96      2.23 o 
   0  -2  14       31.68       37.25      3.68 o 
   1  -2  14        4.00        2.12      3.87 o 
   2  -2  14       49.05       44.25     18.65 o 
  -8  -1  14       22.20       16.78      6.94 o 
  -7  -1  14       35.10       33.72      7.98 o 
  -6  -1  14      373.31      375.37     10.03 o 
  -5  -1  14       99.02       96.72      3.98 o 
  -4  -1  14       76.76       76.13      4.36 o 
  -3  -1  14       70.03       80.37      6.14 o 
  -2  -1  14        5.90        7.68      2.94 o 
  -1  -1  14      146.34      152.15      5.49 o 
   0  -1  14      288.59      296.31      8.67 o 
   1  -1  14      459.81      428.06     25.02 o 
   2  -1  14      136.33      152.01     11.31 o 
  -8   0  14        0.43        2.35      2.44 o 
  -7   0  14        2.27        0.42      2.25 o 
  -6   0  14       31.37       38.91      9.78 o 
  -5   0  14       36.96       32.19      8.53 o 
  -4   0  14        0.01        2.74      2.14 o 
  -3   0  14       14.22       15.57      5.93 o 
  -2   0  14       45.21       49.66      7.30 o 
  -1   0  14       18.11       18.40      6.46 o 
   0   0  14       34.63       40.38     14.18 o 
   1   0  14      141.96      136.49      7.91 o 
  -8   1  14       14.51       11.59      4.17 o 
  -7   1  14       36.97       26.73      8.71 o 
  -6   1  14        1.05        1.07      3.67 o 
  -5   1  14       22.39       18.47      6.72 o 
  -4   1  14      305.56      324.59      6.76 o 
  -3   1  14      200.13      199.20     16.76 o 
  -2   1  14       51.41       43.99      4.25 o 
  -1   1  14        0.52        0.23      2.68 o 
   0   1  14      212.21      226.16     10.30 o 
   1   1  14        0.55        1.79      4.92 o 
  -8   2  14       37.31       35.10     13.39 o 
  -7   2  14       34.58       24.06      7.38 o 
  -6   2  14       30.73       18.92      8.00 o 
  -5   2  14        0.24        1.03      2.10 o 
  -4   2  14        8.62        4.25      2.01 o 
  -3   2  14      340.66      335.42      8.12 o 
  -2   2  14      282.88      283.38      8.04 o 
  -1   2  14       95.97       80.30     10.32 o 
   0   2  14        7.04        6.94      3.80 o 
  -7   3  14       30.53       27.61      9.26 o 
  -6   3  14       96.57       99.38      5.86 o 
  -5   3  14        4.50        4.55      2.44 o 
  -4   3  14       26.97       23.24      8.38 o 
  -3   3  14        0.01       -0.24      2.57 o 
  -2   3  14       41.88       54.35      6.47 o 
  -1   3  14       42.70       35.41     17.31 o 
  -6   4  14      671.94      755.38     18.05 o 
  -5   4  14       52.58       45.71     14.68 o 
  -4   4  14        0.91        0.84      2.79 o 
  -3   4  14       48.74       32.80      3.82 o 
  -2   4  14       97.22      100.52      9.59 o 
  -3  -6  15      121.75      143.77     13.47 o 
  -2  -6  15       31.71       30.02      9.51 o 
  -1  -6  15       13.03        7.26      3.86 o 
  -5  -5  15       21.20       15.14      7.93 o 
  -4  -5  15      140.78      173.25      6.93 o 
  -3  -5  15      164.28      164.59      6.58 o 
  -2  -5  15        4.21        0.57      3.43 o 
  -1  -5  15       15.26       10.36      4.49 o 
   0  -5  15       71.60       82.03      7.55 o 
  -6  -4  15       13.58        7.15      4.30 o 
  -5  -4  15      199.98      220.68     11.79 o 
  -4  -4  15      130.95      128.94      5.48 o 
  -3  -4  15      356.07      335.04      9.95 o 
  -2  -4  15      341.34      370.98     11.19 o 
  -1  -4  15        6.86        7.56      3.77 o 
   0  -4  15      134.05      138.14      5.84 o 
  -6  -3  15        0.04        1.08      2.96 o 
  -5  -3  15        1.96        2.90      2.21 o 
  -4  -3  15       30.76       21.38      7.90 o 
  -3  -3  15       78.52       66.97      4.67 o 
  -2  -3  15      177.47      189.50      8.13 o 
  -1  -3  15       22.79       20.06      7.11 o 
   0  -3  15       88.75       88.78     11.21 o 
  -7  -2  15       70.06       50.69     20.67 o 
  -6  -2  15       39.83       36.75     16.25 o 
  -5  -2  15       15.53       14.74      5.05 o 
  -4  -2  15        2.28        4.54      2.08 o 
  -3  -2  15       72.34       62.69     10.81 o 
  -2  -2  15      478.06      469.73     11.76 o 
  -1  -2  15      206.85      221.02      8.12 o 
   0  -2  15       67.45       51.84     15.68 o 
  -7  -1  15       16.30       14.07      7.74 o 
  -6  -1  15       54.26       45.24     17.33 o 
  -5  -1  15       84.88       71.76      4.75 o 
  -4  -1  15      101.27       82.54      6.73 o 
  -3  -1  15      138.01      135.26      6.12 o 
  -2  -1  15      113.18      134.61      7.70 o 
  -1  -1  15       13.95        7.96      5.73 o 
   0  -1  15       59.23       44.98     22.15 o 
  -7   0  15      361.62      374.28     13.24 o 
  -6   0  15      600.54      637.03     37.16 o 
  -5   0  15       86.70       93.16      5.14 o 
  -4   0  15       90.06       89.59      7.18 o 
  -3   0  15      100.64      109.56      6.07 o 
  -2   0  15       20.47       25.30      7.99 o 
  -1   0  15        3.29        4.93      4.56 o 
  -6   1  15       46.01       47.60     11.28 o 
  -5   1  15       82.45       94.92      8.18 o 
  -4   1  15      416.50      435.62     27.88 o 
  -3   1  15       83.04       73.59      5.19 o 
  -2   1  15       52.88       50.09      4.12 o 
  -1   1  15      311.79      341.72     20.95 o 
  -6   2  15        0.34        3.29      2.59 o 
  -5   2  15       72.48       78.34      4.83 o 
  -4   2  15      198.81      232.79      6.95 o 
  -3   2  15       67.40       67.82      3.41 o 
  -2   2  15      219.11      244.18     14.63 o 
                                                 
